# Supplementary material for: Diaqua­bis[5-(5-carboxy-2-pyridyl)tetra­zolato-κ2 N 1,N 5]cadmium(II) dihydrate
Source: Acta Crystallogr Sect E Struct Rep Online. 2009 Mar 11;65(Pt 4):m378. doi: 10.1107/S1600536809007399 (PMC2968998; doi:10.1107/S1600536809007399)
Supplement: Supplementary file 1 [file e-65-0m378-sup1.cif]

##############################################################################
###                                                                        ###
###        Electronic paper (Acta Crystallographica Section E)             ###
###                                                                        ###
##############################################################################
#                                                                            #
# This CIF contains the data in a paper accepted for publication in Acta     #
# Crystallographica Section E. It conforms to the requirements of Notes      #
# for Authors for Section E, and has been peer reviewed under the auspices   #
# of the IUCr Commission on Journals.                                        #
#                                                                            #
# Full details of the Crystallographic Information File format               #
# are given in the paper "The Crystallographic Information File (CIF):       #
# a New Standard Archive File for Crystallography" by S. R. Hall, F. H.      #
# Allen and I. D. Brown [Acta Cryst. (1991), A47, 655-685].                  #
#                                                                            #
# The current version of the core CIF dictionary is obtainable from          #
# ftp://ftp.iucr.org/pub/cif_core.dic. The current version number is 2.4.    #
#                                                                            #
# Software is freely available for graphical display of the structure(s) in  #
# this CIF.  For information consult the CIF home page http://www.iucr.org/  #
# cif/home.html                                                              #
#                                                                            #
# This file may be used for bona fide research purposes within the           #
# scientific community so long as proper attribution is given to the journal # 
# article from which it was obtained.                                        #
#                                                                            #
##############################################################################
                                             
data_I
_audit_creation_method     SHELXL-97
_chemical_name_systematic
;
Diaquabis[5-(5-carboxy-2-pyridyl)tetrazolato-
\k^2^<i>N</i>^1^,<i>N</i>^5^]cadmium(II) dihydrate
;
_chemical_name_common     ?
_chemical_formula_moiety     'C14 H12 Cd N10 O6, 2(H2 O)'
_chemical_formula_sum     'C14 H16 Cd N10 O8'
_chemical_formula_iupac     '[Cd (C7 H4 N5 O2)2 (H2 O)2] , 2H2 O'
_chemical_formula_weight     564.77
_chemical_melting_point     ?
_symmetry_cell_setting     triclinic
_symmetry_space_group_name_H-M     'P -1'
_symmetry_space_group_name_Hall     '-P 1'
loop_
    _symmetry_equiv_pos_as_xyz
    'x, y, z'
    '-x, -y, -z'
_cell_length_a     6.1018(2)
_cell_length_b     7.38050(10)
_cell_length_c     12.383(2)
_cell_angle_alpha     84.17(3)
_cell_angle_beta     88.91(3)
_cell_angle_gamma     65.71(2)
_cell_volume     505.51(8)
_cell_formula_units_Z     1
_cell_measurement_reflns_used     612
_cell_measurement_theta_min     3.0441
_cell_measurement_theta_max     27.4603
_cell_measurement_temperature     293(2)
_exptl_crystal_description     'Prism'
_exptl_crystal_colour     'Colorless'
_exptl_crystal_size_max     0.20
_exptl_crystal_size_mid     0.20
_exptl_crystal_size_min     0.20
_exptl_crystal_density_diffrn     1.855
_exptl_crystal_density_meas     ?
_exptl_crystal_density_method     'not measured'
_exptl_crystal_F_000     282
_exptl_absorpt_coefficient_mu     1.149
_exptl_absorpt_correction_type     'Multi-scan'
_exptl_absorpt_process_details     '(CrystalClear; Rigaku, 2000)'
_exptl_absorpt_correction_T_min     0.7734
_exptl_absorpt_correction_T_max     1.0000
_exptl_special_details
;
;
_diffrn_ambient_temperature     293(2)
_diffrn_radiation_type     MoK\a
_diffrn_radiation_wavelength     0.71073
_diffrn_radiation_source     'fine-focus sealed tube'
_diffrn_radiation_monochromator     graphite
_diffrn_measurement_device_type     'Rigaku Mercury CCD'
_diffrn_measurement_method     'CCD_Profile_fitting'
_diffrn_detector_area_resol_mean     13.6612
_diffrn_reflns_number     3817
_diffrn_reflns_av_R_equivalents     0.0265
_diffrn_reflns_av_sigmaI/netI     0.0472
_diffrn_reflns_theta_min     3.04
_diffrn_reflns_theta_max     27.38
_diffrn_reflns_theta_full     27.38
_diffrn_measured_fraction_theta_max     0.993
_diffrn_measured_fraction_theta_full     0.993
_diffrn_reflns_limit_h_min     -7
_diffrn_reflns_limit_h_max     7
_diffrn_reflns_limit_k_min     -7
_diffrn_reflns_limit_k_max     9
_diffrn_reflns_limit_l_min     -15
_diffrn_reflns_limit_l_max     15
_diffrn_standards_number     ?
_diffrn_standards_interval_count     ?
_diffrn_standards_interval_time     ?
_diffrn_standards_decay_%     ?
_refine_special_details
;
Refinement of <i>F</i>^2^ against ALL reflections. The weighted <i>R</i>-factor
<i>wR</i> and goodness of fit <i>S</i> are based on <i>F</i>^2^, conventional
<i>R</i>-factors <i>R</i> are based on <i>F</i>, with <i>F</i> set to zero for
negative <i>F</i>^2^. The threshold expression of <i>F</i>^2^ >
\s(<i>F</i>^2^) is used only for calculating <i>R</i>-factors(gt) <i>etc</i>.
and is not relevant to the choice of reflections for refinement.
<i>R</i>-factors based on <i>F</i>^2^ are statistically about twice as large
as those based on <i>F</i>, and <i>R</i>- factors based on ALL data will be
even larger.
;
_reflns_number_total     2286
_reflns_number_gt     2104
_reflns_threshold_expression     >2sigma(I)
_refine_ls_structure_factor_coef     Fsqd
_refine_ls_matrix_type     full
_refine_ls_R_factor_all     0.0428
_refine_ls_R_factor_gt     0.0372
_refine_ls_wR_factor_gt     0.0732
_refine_ls_wR_factor_ref     0.0781
_refine_ls_goodness_of_fit_ref     1.104
_refine_ls_restrained_S_all     1.104
_refine_ls_number_reflns     2286
_refine_ls_number_parameters     171
_refine_ls_number_restraints     5
_refine_ls_hydrogen_treatment     mixed
_refine_ls_weighting_scheme     calc
_refine_ls_weighting_details
         'calc w=1/[\s^2^(Fo^2^)+(0.0287P)^2^+0.1909P] where P=(Fo^2^+2Fc^2^)/3'
_atom_sites_solution_hydrogens     geom
_atom_sites_solution_primary     direct
_atom_sites_solution_secondary     difmap
_refine_ls_shift/su_max     0.001
_refine_ls_shift/su_mean     0.001
_refine_diff_density_max     0.391
_refine_diff_density_min     -0.699
_refine_ls_extinction_method     none
_refine_ls_extinction_coef     ?
loop_
    _atom_type_symbol
    _atom_type_description
    _atom_type_scat_dispersion_real
    _atom_type_scat_dispersion_imag
    _atom_type_scat_source
    'C' 'C' 0.0033 0.0016
                         'International Tables Vol C Tables 4.2.6.8 and 6.1.1.4'
    'H' 'H' 0.0000 0.0000
                         'International Tables Vol C Tables 4.2.6.8 and 6.1.1.4'
    'Cd' 'Cd' -0.8075 1.2024
                         'International Tables Vol C Tables 4.2.6.8 and 6.1.1.4'
    'N' 'N' 0.0061 0.0033
                         'International Tables Vol C Tables 4.2.6.8 and 6.1.1.4'
    'O' 'O' 0.0106 0.0060
                         'International Tables Vol C Tables 4.2.6.8 and 6.1.1.4'
_computing_data_collection     'CrystalClear (Rigaku, 2000)'
_computing_cell_refinement     'CrystalClear (Rigaku, 2000)'
_computing_data_reduction     'CrystalClear (Rigaku, 2000)'
_computing_structure_solution     'SHELXS97 (Sheldrick, 2008)'
_computing_structure_refinement     'SHELXL97 (Sheldrick, 2008)'
_computing_molecular_graphics     'X-SEED (Barbour, 2001)'
_computing_publication_material     'SHELXL97 (Sheldrick, 2008)'
loop_
    _atom_site_type_symbol
    _atom_site_label
    _atom_site_fract_x
    _atom_site_fract_y
    _atom_site_fract_z
    _atom_site_U_iso_or_equiv
    _atom_site_adp_type
    _atom_site_calc_flag
    _atom_site_refinement_flags
    _atom_site_occupancy
    _atom_site_disorder_assembly
    _atom_site_disorder_group
    Cd Cd1 0.5000 0.0000 0.5000 0.03880(13) Uani d S 1 . .
    O O1 -0.1058(5) -0.1234(4) 0.1759(2) 0.0614(8) Uani d D 1 . .
    N N1 0.3050(5) 0.1080(4) 0.32445(19) 0.0328(6) Uani d . 1 . .
    C C1 -0.1196(6) 0.0465(5) 0.1283(3) 0.0401(7) Uani d . 1 . .
    H H1 -0.217(7) -0.160(7) 0.152(4) 0.098(17) Uiso d D 1 . .
    O O2 -0.2500(5) 0.1386(4) 0.0504(2) 0.0580(7) Uani d . 1 . .
    N N2 0.5549(5) 0.4825(4) 0.2873(2) 0.0404(6) Uani d . 1 . .
    C C2 0.0443(6) 0.1228(4) 0.1777(2) 0.0338(7) Uani d . 1 . .
    O O3 0.1539(5) 0.2229(4) 0.5726(2) 0.0512(6) Uani d D 1 . .
    N N3 0.7080(5) 0.4857(4) 0.3617(2) 0.0461(7) Uani d . 1 . .
    C C3 0.0743(6) 0.2851(5) 0.1257(3) 0.0425(8) Uani d . 1 . .
    H H3 -0.0060 0.3468 0.0581 0.051 Uiso calc R 1 . .
    H H3A 0.195(6) 0.321(4) 0.587(2) 0.031(8) Uiso d D 1 . .
    H H3B 0.015(5) 0.273(5) 0.540(3) 0.052(11) Uiso d D 1 . .
    O O4 0.6141(5) 0.7305(4) 0.1064(2) 0.0579(7) Uani d D 1 . .
    N N4 0.7355(5) 0.3463(4) 0.4431(2) 0.0450(7) Uani d . 1 . .
    C C4 0.2210(6) 0.3572(5) 0.1722(3) 0.0424(8) Uani d . 1 . .
    H H4 0.2453 0.4676 0.1367 0.051 Uiso calc R 1 . .
    H H4A 0.492(6) 0.781(6) 0.063(3) 0.062(12) Uiso d D 1 . .
    H H4B 0.571(7) 0.666(6) 0.157(3) 0.068(13) Uiso d D 1 . .
    N N5 0.6029(5) 0.2491(4) 0.4230(2) 0.0354(6) Uani d . 1 . .
    C C5 0.1627(6) 0.0381(5) 0.2777(2) 0.0366(7) Uani d . 1 . .
    H H5 0.1418 -0.0732 0.3141 0.044 Uiso calc R 1 . .
    C C6 0.3338(5) 0.2658(4) 0.2722(2) 0.0326(6) Uani d . 1 . .
    C C7 0.4943(6) 0.3343(4) 0.3263(2) 0.0340(7) Uani d . 1 . .
loop_
    _atom_site_aniso_label
    _atom_site_aniso_U_11
    _atom_site_aniso_U_22
    _atom_site_aniso_U_33
    _atom_site_aniso_U_12
    _atom_site_aniso_U_13
    _atom_site_aniso_U_23
    Cd1 0.0443(2) 0.0424(2) 0.03052(19) -0.02092(16) -0.00857(14) 0.00836(13)
    O1 0.075(2) 0.0752(19) 0.0503(16) -0.0506(17) -0.0210(14) 0.0103(13)
    N1 0.0369(15) 0.0352(13) 0.0274(13) -0.0169(12) 0.0003(10) 0.0014(10)
    C1 0.0366(19) 0.054(2) 0.0307(16) -0.0186(16) 0.0024(13) -0.0080(14)
    O2 0.0524(17) 0.0714(17) 0.0467(15) -0.0237(14) -0.0215(12) 0.0051(12)
    N2 0.0446(17) 0.0393(15) 0.0422(16) -0.0237(13) -0.0003(12) 0.0031(11)
    C2 0.0324(17) 0.0403(16) 0.0252(15) -0.0118(13) -0.0002(12) -0.0016(12)
    O3 0.0495(18) 0.0497(15) 0.0547(16) -0.0199(14) -0.0028(13) -0.0076(12)
    N3 0.0491(19) 0.0470(16) 0.0503(18) -0.0276(15) 0.0015(14) -0.0062(13)
    C3 0.042(2) 0.0482(19) 0.0329(17) -0.0168(16) -0.0089(14) 0.0099(14)
    O4 0.0610(19) 0.0764(19) 0.0474(16) -0.0446(16) -0.0197(14) 0.0201(14)
    N4 0.0446(18) 0.0470(16) 0.0478(17) -0.0231(14) -0.0064(13) -0.0032(13)
    C4 0.046(2) 0.0419(18) 0.0370(18) -0.0190(16) -0.0024(14) 0.0105(13)
    N5 0.0352(15) 0.0353(13) 0.0381(14) -0.0178(12) -0.0034(11) 0.0014(11)
    C5 0.0393(19) 0.0405(17) 0.0315(16) -0.0194(15) -0.0029(13) 0.0032(12)
    C6 0.0321(17) 0.0321(15) 0.0312(16) -0.0114(13) 0.0011(12) 0.0000(12)
    C7 0.0345(17) 0.0319(15) 0.0336(16) -0.0128(13) 0.0034(12) 0.0017(12)
_geom_special_details
;
All e.s.d.'s (except the e.s.d. in the dihedral angle between two l.s. planes)
are estimated using the full covariance matrix. The cell e.s.d.'s are taken
into account individually in the estimation of e.s.d.'s in distances, angles
and torsion angles; correlations between e.s.d.'s in cell parameters are only
used when they are defined by crystal symmetry. An approximate (isotropic)
treatment of cell e.s.d.'s is used for estimating e.s.d.'s involving l.s.
planes.
;
loop_
    _geom_bond_atom_site_label_1
    _geom_bond_atom_site_label_2
    _geom_bond_site_symmetry_2
    _geom_bond_distance
    _geom_bond_publ_flag
    Cd1 N5 . 2.293(2) yes
    Cd1 N5 2_656 2.293(2) ?
    Cd1 O3 2_656 2.312(3) yes
    Cd1 O3 . 2.312(3) yes
    Cd1 N1 . 2.396(2) yes
    Cd1 N1 2_656 2.396(2) ?
    O1 C1 . 1.301(4) ?
    O1 H1 . 0.89(3) ?
    N1 C5 . 1.342(4) ?
    N1 C6 . 1.348(4) ?
    C1 O2 . 1.215(4) ?
    C1 C2 . 1.499(4) ?
    N2 N3 . 1.332(4) ?
    N2 C7 . 1.336(4) ?
    C2 C3 . 1.379(4) ?
    C2 C5 . 1.398(4) ?
    O3 H3A . 0.90(2) ?
    O3 H3B . 0.86(2) ?
    N3 N4 . 1.325(4) ?
    C3 C4 . 1.374(5) ?
    C3 H3 . 0.9500 ?
    O4 H4A . 0.85(3) ?
    O4 H4B . 0.85(3) ?
    N4 N5 . 1.324(4) ?
    C4 C6 . 1.394(4) ?
    C4 H4 . 0.9500 ?
    N5 C7 . 1.343(4) ?
    C5 H5 . 0.9500 ?
    C6 C7 . 1.472(4) ?
loop_
    _geom_angle_atom_site_label_1
    _geom_angle_atom_site_label_2
    _geom_angle_atom_site_label_3
    _geom_angle_site_symmetry_1
    _geom_angle_site_symmetry_3
    _geom_angle
    _geom_angle_publ_flag
    N5 Cd1 N5 . 2_656 180.0 ?
    N5 Cd1 O3 . 2_656 87.03(10) ?
    N5 Cd1 O3 2_656 2_656 92.97(10) ?
    N5 Cd1 O3 . . 92.97(10) ?
    N5 Cd1 O3 2_656 . 87.03(10) ?
    O3 Cd1 O3 2_656 . 180.0 ?
    N5 Cd1 N1 . . 72.97(9) yes
    N5 Cd1 N1 2_656 . 107.03(9) ?
    O3 Cd1 N1 2_656 . 91.55(9) ?
    O3 Cd1 N1 . . 88.45(9) ?
    N5 Cd1 N1 . 2_656 107.03(9) ?
    N5 Cd1 N1 2_656 2_656 72.97(9) ?
    O3 Cd1 N1 2_656 2_656 88.45(9) ?
    O3 Cd1 N1 . 2_656 91.55(9) ?
    N1 Cd1 N1 . 2_656 180.00(5) ?
    C1 O1 H1 . . 113(3) ?
    C5 N1 C6 . . 118.3(2) ?
    C5 N1 Cd1 . . 127.62(19) ?
    C6 N1 Cd1 . . 113.95(18) ?
    O2 C1 O1 . . 124.7(3) ?
    O2 C1 C2 . . 121.4(3) ?
    O1 C1 C2 . . 113.9(3) ?
    N3 N2 C7 . . 104.7(3) ?
    C3 C2 C5 . . 118.4(3) ?
    C3 C2 C1 . . 119.8(3) ?
    C5 C2 C1 . . 121.8(3) ?
    Cd1 O3 H3A . . 103(2) ?
    Cd1 O3 H3B . . 124(3) ?
    H3A O3 H3B . . 109(3) ?
    N4 N3 N2 . . 109.7(3) ?
    C4 C3 C2 . . 119.7(3) ?
    C4 C3 H3 . . 120.2 ?
    C2 C3 H3 . . 120.2 ?
    H4A O4 H4B . . 103(4) ?
    N5 N4 N3 . . 109.3(3) ?
    C3 C4 C6 . . 119.0(3) ?
    C3 C4 H4 . . 120.5 ?
    C6 C4 H4 . . 120.5 ?
    N4 N5 C7 . . 105.1(2) ?
    N4 N5 Cd1 . . 140.8(2) ?
    C7 N5 Cd1 . . 114.08(19) ?
    N1 C5 C2 . . 122.5(3) ?
    N1 C5 H5 . . 118.7 ?
    C2 C5 H5 . . 118.7 ?
    N1 C6 C4 . . 122.1(3) ?
    N1 C6 C7 . . 116.0(2) ?
    C4 C6 C7 . . 121.9(3) ?
    N2 C7 N5 . . 111.3(3) ?
    N2 C7 C6 . . 126.0(3) ?
    N5 C7 C6 . . 122.7(3) ?
loop_
    _geom_hbond_atom_site_label_D
    _geom_hbond_atom_site_label_H
    _geom_hbond_atom_site_label_A
    _geom_hbond_site_symmetry_A
    _geom_hbond_distance_DH
    _geom_hbond_distance_HA
    _geom_hbond_distance_DA
    _geom_hbond_angle_DHA
    _geom_hbond_publ_flag
    O4 H4B N2 . 0.85(3) 2.02(3) 2.860(4) 166(4) yes
    O4 H4A O2 2_565 0.85(3) 1.92(3) 2.767(4) 170(4) yes
    O1 H1 O4 1_445 0.89(3) 1.68(3) 2.566(4) 170(5) yes
    O3 H3B N4 1_455 0.86(2) 1.96(3) 2.804(4) 168(4) yes
    O3 H3A N3 2_666 0.90(2) 1.92(2) 2.806(4) 172(3) yes
data_global
_journal_date_recd_electronic     2009-02-28
_journal_date_accepted     2009-02-28
_journal_name_full     'Acta Crystallographica, Section E'
_journal_year     2009
_journal_volume     65
_journal_issue      4
_journal_page_first     m378
_journal_page_last     m378
_journal_paper_category     QM
_journal_coeditor_code     NG2554
_publ_contact_author     'Yin, Haoyong'
_publ_contact_author_email     'yhy@hdu.edu.cn'
_publ_contact_author_fax     ?
_publ_contact_author_phone     ?
_publ_section_title
;\
Diaquabis[5-(5-carboxy-2-pyridyl)tetrazolato-\
\k^2^<i>N</i>^1^,<i>N</i>^5^]cadmium(II) dihydrate
;
loop_
    _publ_author_name
    _publ_author_address
    'Yin, Haoyong'
;  Institute of Environmental Science and Engineering
   Hangzhou Dianzi University, Hangzhou, 310018,
People's Republic of China
;
    'Wang, Ling'
;  College of Chemistry and Chemical Engineering
   Xinyang Normal University, Xinyang, 464000,
People's Republic of China
;
    'Nie, Qiulin'
;  Institute of Environmental Science and Engineering
   Hangzhou Dianzi University, Hangzhou, 310018,
People's Republic of China
;
