# Supplementary material for: Diaqua­bis[5-(5-carboxy-2-pyridyl)tetra­zolato-κ2 N 1,N 5]cadmium(II) dihydrate
Source: Acta Crystallogr Sect E Struct Rep Online. 2009 Mar 11;65(Pt 4):m378. doi: 10.1107/S1600536809007399 (PMC2968998; doi:10.1107/S1600536809007399)
Supplement: Supplementary file 2 [file e-65-0m378-Isup2.hkl]

# 
# h,k,l, Fc-squared, Fo-squared, sigma(Fo-squared) and status flag 
# 
data_I
_shelx_title ' P-1' 
_shelx_refln_list_code          4 
_shelx_F_calc_maximum       78.37 
_exptl_crystal_F_000       282.00 
_reflns_d_resolution_high  0.7728 
 
loop_ 
 _symmetry_equiv_pos_as_xyz 
 'x, y, z' 
 '-x, -y, -z' 
 
_cell_length_a     6.1018 
_cell_length_b     7.3805 
_cell_length_c    12.3830 
_cell_angle_alpha  84.170 
_cell_angle_beta   88.910 
_cell_angle_gamma  65.710 
 
_shelx_F_squared_multiplier     1.000 
 
loop_ 
 _refln_index_h 
 _refln_index_k 
 _refln_index_l 
 _refln_F_squared_calc 
 _refln_F_squared_meas 
 _refln_F_squared_sigma 
 _refln_observed_status 
   1   0   0     1956.45     1921.32     14.12 o 
   2   0   0      266.19      276.55      9.57 o 
   3   0   0      831.94      808.18     20.26 o 
   4   0   0      274.97      275.04     34.33 o 
   5   0   0      313.09      317.27     63.65 o 
   6   0   0       53.94       49.67     11.97 o 
   7   0   0       18.83        2.29      4.96 o 
  -6   1   0       82.51       71.71     15.30 o 
  -5   1   0      230.33      204.60     48.89 o 
  -4   1   0      162.19      162.57     33.32 o 
  -3   1   0      185.25      165.86     21.19 o 
  -2   1   0     1678.82     1567.39     35.60 o 
  -1   1   0      570.47      569.95     11.04 o 
   0   1   0     2849.30     2820.75     19.17 o 
   2   1   0      221.62      210.94      4.88 o 
   3   1   0     2641.18     2713.34     40.74 o 
   4   1   0       20.03       18.39      5.04 o 
   5   1   0      103.42      108.17     29.44 o 
   6   1   0       96.40       81.79     22.01 o 
   7   1   0       92.68       64.39     20.61 o 
  -6   2   0       19.06       12.67      7.44 o 
  -5   2   0      116.54      110.46     23.32 o 
  -4   2   0      433.43      415.83     61.68 o 
  -3   2   0      377.96      403.90     16.66 o 
  -2   2   0      654.01      619.15     18.44 o 
  -1   2   0      423.34      426.29      8.05 o 
   0   2   0      156.25      142.55      3.89 o 
   1   2   0     1530.77     1435.14     15.43 o 
   2   2   0      567.29      574.34      6.43 o 
   3   2   0     1908.46     2037.56     65.88 o 
   4   2   0      413.46      425.82     10.27 o 
   5   2   0      425.01      443.61     17.32 o 
   6   2   0      215.71      216.60     14.88 o 
   7   2   0       29.44       25.07      5.54 o 
  -5   3   0       29.53       27.22      8.02 o 
  -4   3   0       85.42       80.76     10.21 o 
  -3   3   0      376.73      398.25     20.22 o 
  -2   3   0      400.45      396.59     11.13 o 
  -1   3   0     1068.81     1036.56     16.76 o 
   0   3   0      780.36      746.42     17.24 o 
   2   3   0     1115.81     1041.57     14.67 o 
   3   3   0     1075.59     1096.32     16.35 o 
   4   3   0      387.52      413.84     11.04 o 
   5   3   0      248.88      251.28     16.30 o 
   6   3   0      131.72      121.59     22.48 o 
   7   3   0      146.61      150.09     22.26 o 
  -5   4   0        8.44        6.42      4.71 o 
  -4   4   0        0.78        4.75      2.40 o 
  -3   4   0      115.79      134.56     16.50 o 
  -2   4   0      214.86      230.78     13.47 o 
  -1   4   0      565.62      550.26     21.83 o 
   0   4   0      858.66      901.08     20.42 o 
   1   4   0     2345.00     2402.08     25.47 o 
   2   4   0     1990.07     2042.88     29.79 o 
   3   4   0      653.19      646.53     13.94 o 
   4   4   0        1.82        2.55      1.14 o 
   5   4   0      111.16      120.43      7.69 o 
   6   4   0      131.95      124.83     33.78 o 
   7   4   0       56.13       59.08     20.15 o 
  -4   5   0       20.63       13.64      4.61 o 
  -3   5   0      232.50      237.02     11.87 o 
  -2   5   0      104.03      104.42     14.74 o 
  -1   5   0       78.73       80.82      6.08 o 
   0   5   0        1.91        1.78      4.36 o 
   1   5   0      377.07      386.55      8.56 o 
   2   5   0      398.28      409.20     19.37 o 
   3   5   0      427.29      417.30     14.01 o 
   4   5   0      196.77      221.38      9.01 o 
   5   5   0        7.56       24.37      5.19 o 
   6   5   0      143.74      134.59     33.24 o 
   7   5   0       64.40       50.29     12.55 o 
  -3   6   0      119.89       99.22     18.95 o 
  -2   6   0       74.22       92.05     13.21 o 
  -1   6   0      145.83      144.47      8.52 o 
   0   6   0      197.80      216.65     17.09 o 
   1   6   0      260.86      266.95     15.09 o 
   2   6   0      203.26      236.22     14.72 o 
   3   6   0      188.61      212.89     13.60 o 
   4   6   0     1601.59     1638.60     36.26 o 
   5   6   0      260.82      252.14     33.82 o 
   6   6   0       76.40       70.59     20.57 o 
   7   6   0       71.72       52.50     16.43 o 
  -2   7   0       52.36       53.16     20.69 o 
  -1   7   0       75.16       72.77      7.30 o 
   0   7   0       45.33       47.31      9.14 o 
   1   7   0       11.87       26.81      7.24 o 
   2   7   0      200.19      238.73     17.55 o 
   3   7   0       30.00       24.06      6.59 o 
   4   7   0      196.41      206.54     15.30 o 
   5   7   0       66.86       72.72     11.47 o 
   6   7   0        5.82       -0.04      3.84 o 
   7   7   0       67.69       46.84     12.75 o 
  -1   8   0       30.17       19.26      8.37 o 
   0   8   0      149.54      144.78     16.43 o 
   1   8   0      107.26      104.02     13.37 o 
   2   8   0       92.44       95.27     13.75 o 
   3   8   0       42.76       62.03     12.82 o 
   4   8   0       52.71       79.73     12.94 o 
   5   8   0       75.75       97.09     12.86 o 
   6   8   0       16.72        8.41      5.54 o 
   1   9   0       24.24       24.18      9.72 o 
   2   9   0       12.25        5.58      5.77 o 
   3   9   0       51.38       45.25     11.97 o 
   4   9   0       82.60      117.16     19.76 o 
   5   9   0       26.47       21.81      8.91 o 
  -5  -9   1       79.69       86.36     16.62 o 
  -4  -9   1       21.70       19.95      9.10 o 
  -3  -9   1       39.18       83.96     16.70 o 
  -2  -9   1       46.39       35.84     10.58 o 
  -1  -9   1       13.23        1.63      5.50 o 
  -6  -8   1       21.31       13.10      5.73 o 
  -5  -8   1      110.31      114.99     13.60 o 
  -4  -8   1       76.52       81.01     11.55 o 
  -3  -8   1        2.96        6.16      4.80 o 
  -2  -8   1       83.01       86.98     13.79 o 
  -1  -8   1      208.27      216.81     18.64 o 
   0  -8   1       78.01       82.41     16.89 o 
   1  -8   1       55.42       35.99     10.00 o 
  -7  -7   1       69.07       54.82     20.26 o 
  -6  -7   1       90.28       89.46     21.93 o 
  -5  -7   1       47.93       51.26     16.12 o 
  -4  -7   1      122.00      148.11     13.33 o 
  -3  -7   1      141.96      184.73     15.77 o 
  -2  -7   1      158.87      156.91     14.37 o 
  -1  -7   1      164.08      176.44     14.92 o 
   0  -7   1        5.87        0.00      3.87 o 
   1  -7   1       45.28       46.68     12.03 o 
   2  -7   1       20.30       10.52      5.35 o 
  -7  -6   1       12.55       11.27      6.35 o 
  -6  -6   1       35.56       30.72      9.88 o 
  -5  -6   1      167.65      136.03     28.32 o 
  -4  -6   1      736.32      754.21     29.64 o 
  -3  -6   1      403.43      425.40     18.98 o 
  -2  -6   1       91.26       86.01      9.57 o 
  -1  -6   1      300.39      303.14     19.02 o 
   0  -6   1      254.69      258.54     19.20 o 
   1  -6   1      202.05      222.97     29.72 o 
   2  -6   1      215.98      198.31     10.59 o 
   3  -6   1        0.56        6.94      4.07 o 
  -7  -5   1      104.60       93.56     20.61 o 
  -6  -5   1      177.69      165.55     36.77 o 
  -5  -5   1       71.52       87.71     17.16 o 
  -4  -5   1      712.21      796.44     27.55 o 
  -3  -5   1      453.89      441.01     16.78 o 
  -2  -5   1      151.91      160.09     10.81 o 
  -1  -5   1      289.75      287.22      8.98 o 
   0  -5   1      340.35      344.09     10.02 o 
   1  -5   1      119.47      120.50      7.10 o 
   2  -5   1      300.25      326.47     13.37 o 
   3  -5   1      129.98      138.97     14.64 o 
   4  -5   1       30.95       23.13      6.32 o 
  -7  -4   1       27.30       19.77      4.32 o 
  -6  -4   1       82.08       97.63     30.03 o 
  -5  -4   1        2.55        2.34      1.85 o 
  -4  -4   1      221.36      202.03     16.30 o 
  -3  -4   1      424.96      424.99      8.93 o 
  -2  -4   1      173.72      168.65      4.43 o 
  -1  -4   1      215.99      203.93      5.77 o 
   0  -4   1      554.58      525.85     10.55 o 
   1  -4   1      889.04      807.44     21.73 o 
   2  -4   1      321.56      325.54     10.90 o 
   3  -4   1      100.92      106.03      8.10 o 
   4  -4   1       70.94       75.96      8.55 o 
   5  -4   1       19.81       13.68      7.94 o 
  -7  -3   1       80.21      104.61     18.31 o 
  -6  -3   1       77.54       75.97     12.85 o 
  -5  -3   1      399.51      407.96     22.10 o 
  -4  -3   1     1017.69     1074.38     37.89 o 
  -3  -3   1     1186.66     1264.63     20.05 o 
  -2  -3   1     2107.99     2096.35     21.26 o 
  -1  -3   1     2995.79     2987.69     28.51 o 
   0  -3   1      318.33      322.03      7.11 o 
   1  -3   1      166.67      167.57      6.21 o 
   2  -3   1      250.50      261.15     10.89 o 
   3  -3   1       83.73      100.55     10.81 o 
   4  -3   1       93.18      104.52     11.91 o 
   5  -3   1       42.08       44.49     11.91 o 
  -7  -2   1       42.56       34.75     13.91 o 
  -6  -2   1       32.99       40.18      6.76 o 
  -5  -2   1      269.94      292.01     28.24 o 
  -4  -2   1     1219.82     1280.10     25.63 o 
  -3  -2   1      244.33      240.53      7.05 o 
  -2  -2   1     1541.37     1499.66     25.69 o 
  -1  -2   1     6142.24     5819.74     34.60 o 
   0  -2   1     1936.44     1905.60     19.70 o 
   1  -2   1      281.00      269.92      6.74 o 
   2  -2   1      867.34      841.81     15.40 o 
   3  -2   1      894.59      895.23     32.54 o 
   4  -2   1      164.24      141.30     30.37 o 
   5  -2   1      122.69      108.60     31.42 o 
   6  -2   1       24.50        8.17      5.85 o 
  -7  -1   1      116.10       96.97     24.76 o 
  -6  -1   1      252.33      213.67     54.51 o 
  -5  -1   1       23.40       31.85      5.54 o 
  -4  -1   1       86.21      109.19     10.89 o 
  -3  -1   1      453.21      434.66     15.03 o 
  -2  -1   1     2311.62     2232.58     26.27 o 
  -1  -1   1     1720.29     1641.73     23.01 o 
   0  -1   1      442.97      414.83      4.78 o 
   1  -1   1      792.49      769.01     14.41 o 
   2  -1   1     1455.04     1372.83     16.46 o 
   3  -1   1     1563.25     1575.04     42.00 o 
   4  -1   1       33.66       43.47      9.92 o 
   5  -1   1       46.52       54.43      9.69 o 
   6  -1   1       15.44        9.69      9.18 o 
  -7   0   1       47.30       44.40      9.34 o 
  -6   0   1       57.99       73.84     18.21 o 
  -5   0   1      152.18      155.79     34.98 o 
  -4   0   1      118.12      143.78     31.11 o 
  -3   0   1      276.86      262.17     12.24 o 
  -2   0   1      354.07      358.61      7.32 o 
  -1   0   1     3544.57     3542.84     30.67 o 
   1   0   1     5297.64     5179.28     60.63 o 
   2   0   1     1045.42     1103.83     22.20 o 
   3   0   1     1489.78     1552.16     38.16 o 
   4   0   1      750.11      787.59     13.91 o 
   5   0   1      218.32      225.10     49.90 o 
   6   0   1      246.73      208.01     56.53 o 
   7   0   1        3.57        4.77      3.10 o 
  -6   1   1       50.29       60.36     13.83 o 
  -5   1   1      231.50      213.13     39.87 o 
  -4   1   1      244.36      286.27     39.91 o 
  -3   1   1      602.43      636.55     22.20 o 
  -2   1   1     3378.89     3279.28     53.54 o 
  -1   1   1     3974.01     3686.86     47.15 o 
   0   1   1     2892.79     2810.40     14.88 o 
   1   1   1     1070.72     1108.34      8.91 o 
   2   1   1        1.18        8.15      1.09 o 
   3   1   1       48.65       39.10      4.90 o 
   4   1   1      808.41      816.87     17.75 o 
   5   1   1       73.42       81.71     19.06 o 
   6   1   1      229.45      197.78     54.63 o 
   7   1   1       59.06       47.11     16.47 o 
  -6   2   1        3.32        1.67      4.34 o 
  -5   2   1       29.63       32.47     10.81 o 
  -4   2   1      346.84      333.23     66.25 o 
  -3   2   1      156.68      152.88     27.93 o 
  -2   2   1      287.95      282.59     14.68 o 
  -1   2   1       96.79       76.90      5.20 o 
   0   2   1      652.05      643.20      9.82 o 
   1   2   1     5931.27     5564.98     36.26 o 
   2   2   1     1820.05     1770.27     15.40 o 
   3   2   1       94.23       97.11      6.54 o 
   4   2   1      290.21      286.92     10.86 o 
   5   2   1      548.34      557.32     12.62 o 
   6   2   1      265.95      262.33     21.46 o 
   7   2   1       28.93       19.60      8.33 o 
  -5   3   1       39.98       31.03      9.88 o 
  -4   3   1      363.89      337.14     55.02 o 
  -3   3   1      194.99      180.74     30.45 o 
  -2   3   1       18.01       22.47      3.12 o 
  -1   3   1     1098.51     1045.33     10.85 o 
   0   3   1     2156.71     2215.43     19.06 o 
   1   3   1      518.68      498.44      6.77 o 
   2   3   1     1777.27     1771.79     21.68 o 
   3   3   1     1349.51     1375.75     14.45 o 
   4   3   1      869.80      928.18     19.87 o 
   5   3   1      201.27      205.65      9.46 o 
   6   3   1       33.97       29.58      5.91 o 
   7   3   1        1.67        4.75      6.18 o 
  -5   4   1        8.26        8.81      2.73 o 
  -4   4   1       29.79       27.87      6.02 o 
  -3   4   1      137.60      140.00     12.39 o 
  -2   4   1       51.54       60.69      7.32 o 
  -1   4   1      149.07      137.52      9.57 o 
   0   4   1     2181.52     2356.87     42.01 o 
   1   4   1      292.91      319.53     11.47 o 
   2   4   1     1229.46     1298.75     22.45 o 
   3   4   1     1340.33     1358.19     23.70 o 
   4   4   1      478.06      447.86     25.85 o 
   5   4   1      386.93      381.56     11.30 o 
   6   4   1      232.56      239.14     13.52 o 
   7   4   1       98.47       75.39     19.72 o 
  -4   5   1       11.62       10.16      6.22 o 
  -3   5   1       71.72       73.57     12.07 o 
  -2   5   1      315.78      350.62     39.94 o 
  -1   5   1       65.83       57.10      6.90 o 
   0   5   1      496.65      506.22     15.57 o 
   1   5   1      160.46      155.49      5.38 o 
   2   5   1      104.38      103.39      8.08 o 
   3   5   1      338.90      332.24     13.10 o 
   4   5   1       42.76       28.13      4.65 o 
   5   5   1      115.57      133.28     11.28 o 
   6   5   1      110.76      123.45     11.82 o 
   7   5   1       96.45       74.15     21.39 o 
  -3   6   1       45.15       34.25      6.65 o 
  -2   6   1       56.89       51.46      7.81 o 
  -1   6   1       39.09       32.39      4.62 o 
   0   6   1      102.38      105.77     10.58 o 
   1   6   1      327.94      383.88     11.54 o 
   2   6   1      183.79      199.64      8.55 o 
   3   6   1      872.57      954.38     18.43 o 
   4   6   1       53.54       56.28      5.58 o 
   5   6   1      148.28      141.39      9.56 o 
   6   6   1      172.65      146.14     37.08 o 
   7   6   1      105.93       91.32     26.93 o 
  -2   7   1       53.19       45.23      7.35 o 
  -1   7   1       89.13       91.17      8.31 o 
   0   7   1       27.37       17.43      7.01 o 
   1   7   1       74.00       81.67     12.55 o 
   2   7   1      201.02      210.53     17.24 o 
   3   7   1      600.21      633.60     30.61 o 
   4   7   1      217.36      236.45     18.42 o 
   5   7   1       47.13       54.07      8.25 o 
   6   7   1       20.33       14.49      6.24 o 
   7   7   1        1.46        1.08      3.64 o 
  -1   8   1        9.58       19.68      8.48 o 
   0   8   1       38.43       34.40      9.10 o 
   1   8   1       36.53       38.63      9.03 o 
   2   8   1       73.63       71.33     11.55 o 
   3   8   1       59.38       61.52     11.78 o 
   4   8   1       23.97       18.95      7.28 o 
   5   8   1      104.32      100.81     12.44 o 
   6   8   1      119.15      116.35     28.82 o 
   1   9   1       20.03       24.41      8.64 o 
   2   9   1        2.00       10.07      6.04 o 
   3   9   1       54.53       73.73     14.33 o 
   4   9   1       45.27       56.76     11.39 o 
   5   9   1        6.51        6.24      5.50 o 
  -4  -9   2       33.85       32.08     10.65 o 
  -3  -9   2       65.31       71.09     14.49 o 
  -2  -9   2       36.76       32.08     10.31 o 
  -6  -8   2       23.97        7.75      4.92 o 
  -5  -8   2      133.06      192.55     18.40 o 
  -4  -8   2       58.32       86.63     11.62 o 
  -3  -8   2       45.88       43.31     10.03 o 
  -2  -8   2      106.96       94.69     13.48 o 
  -1  -8   2       55.58       68.11     11.35 o 
   0  -8   2       58.08       86.09     15.73 o 
  -7  -7   2       24.07       16.19      9.30 o 
  -6  -7   2       43.93       38.74     15.50 o 
  -5  -7   2       71.81       85.62     12.90 o 
  -4  -7   2       41.91       43.39      8.79 o 
  -3  -7   2      107.46      108.67     11.24 o 
  -2  -7   2      336.05      366.78     19.88 o 
  -1  -7   2      461.34      531.55     24.76 o 
   0  -7   2      103.01       95.91      8.85 o 
   1  -7   2       25.00       12.39      4.22 o 
   2  -7   2        1.88        4.24      4.67 o 
  -7  -6   2       16.96       14.30      7.71 o 
  -6  -6   2       73.13       76.44     18.83 o 
  -5  -6   2      216.33      190.85     38.63 o 
  -4  -6   2       44.22       54.55      8.56 o 
  -3  -6   2      267.71      277.05     15.65 o 
  -2  -6   2        4.01       18.71      6.20 o 
  -1  -6   2      136.26      141.61     11.53 o 
   0  -6   2      258.57      277.42     11.37 o 
   1  -6   2      160.15      168.06      9.43 o 
   2  -6   2       13.01        9.78      3.62 o 
   3  -6   2        3.47        5.68      3.42 o 
  -7  -5   2       28.00       23.87     10.42 o 
  -6  -5   2      205.05      183.99     43.47 o 
  -5  -5   2     1579.42     1618.57     43.28 o 
  -4  -5   2      173.29      187.36     12.05 o 
  -3  -5   2      556.75      580.41     19.53 o 
  -2  -5   2      494.52      477.75     15.69 o 
  -1  -5   2      315.78      324.51     15.11 o 
   0  -5   2      574.59      613.68     13.68 o 
   1  -5   2      131.54      134.14      7.88 o 
   2  -5   2      310.87      317.66     13.33 o 
   3  -5   2      108.71      105.31     11.10 o 
   4  -5   2       43.17       27.44     11.06 o 
  -7  -4   2       42.52       33.78      9.96 o 
  -6  -4   2        1.55        2.54      2.12 o 
  -5  -4   2      230.02      226.03     37.66 o 
  -4  -4   2      171.33      173.45     11.22 o 
  -3  -4   2      464.58      452.67      8.60 o 
  -2  -4   2     1436.49     1379.35     35.39 o 
  -1  -4   2       59.17       65.71      6.35 o 
   0  -4   2      483.74      524.04     10.90 o 
   1  -4   2      517.21      520.17     33.32 o 
   2  -4   2      448.36      478.40     16.47 o 
   3  -4   2      142.68      154.11      9.15 o 
   4  -4   2       33.80       33.81      6.64 o 
   5  -4   2       14.03       17.97      5.59 o 
  -7  -3   2       69.14       77.85     15.44 o 
  -6  -3   2       29.64       32.39      6.05 o 
  -5  -3   2       14.63       15.49      3.71 o 
  -4  -3   2      406.11      403.97     18.71 o 
  -3  -3   2      630.24      608.69     22.20 o 
  -2  -3   2     4370.80     4264.63     52.61 o 
  -1  -3   2     1046.88      997.21     18.29 o 
   0  -3   2     1108.53     1125.21     20.20 o 
   1  -3   2     2111.29     2166.97     31.69 o 
   2  -3   2      244.10      264.54     13.02 o 
   3  -3   2        0.84        3.70      4.47 o 
   4  -3   2       72.52       74.94     11.91 o 
   5  -3   2       44.38       53.70      9.18 o 
  -7  -2   2       46.78       42.58      9.26 o 
  -6  -2   2      125.76      134.71     11.43 o 
  -5  -2   2      217.24      200.96     21.33 o 
  -4  -2   2     1217.08     1248.81     25.93 o 
  -3  -2   2      477.18      465.03     10.96 o 
  -2  -2   2      203.53      222.04      9.96 o 
  -1  -2   2     1729.26     1570.91     25.14 o 
   0  -2   2      266.28      216.80      5.52 o 
   1  -2   2     1665.45     1683.66     20.21 o 
   2  -2   2     1860.87     1949.17     26.62 o 
   3  -2   2      138.98      139.62      7.01 o 
   4  -2   2      210.52      215.95     15.57 o 
   5  -2   2      187.67      180.50     14.99 o 
   6  -2   2       52.29       58.46     11.47 o 
  -7  -1   2       32.82       22.74     11.78 o 
  -6  -1   2      154.72      145.09     24.95 o 
  -5  -1   2       90.01      105.38     22.24 o 
  -4  -1   2     1001.40     1075.61     35.49 o 
  -3  -1   2     1541.20     1612.53     23.42 o 
  -2  -1   2      387.54      371.64      8.63 o 
  -1  -1   2     1022.70      937.07      8.76 o 
   0  -1   2      599.32      597.73      6.39 o 
   1  -1   2       37.57       36.00      2.35 o 
   2  -1   2     1707.25     1671.81     18.35 o 
   3  -1   2     1091.78     1061.97     36.28 o 
   4  -1   2      405.46      401.18     19.29 o 
   5  -1   2      135.58      138.78     12.75 o 
   6  -1   2        0.52        4.53      4.34 o 
  -7   0   2       10.45        6.39      4.46 o 
  -6   0   2       41.54       35.02      9.07 o 
  -5   0   2        1.91        6.47      3.99 o 
  -4   0   2      306.55      336.33     43.82 o 
  -3   0   2      691.37      697.92     20.92 o 
  -2   0   2      601.05      585.04      9.53 o 
  -1   0   2     1075.62     1104.99     12.82 o 
   0   0   2      339.22      298.70      3.16 o 
   1   0   2     1903.37     1684.93     20.61 o 
   2   0   2      336.29      305.53      9.65 o 
   3   0   2      429.47      430.67     14.41 o 
   4   0   2      496.20      452.87     36.81 o 
   5   0   2      227.48      230.61     10.73 o 
   6   0   2        1.05        9.03      6.51 o 
  -6   1   2       81.03       85.93     21.23 o 
  -5   1   2      151.84      152.84     31.42 o 
  -4   1   2       89.96       89.57     18.05 o 
  -3   1   2       68.71       83.92     15.19 o 
  -2   1   2     1687.38     1640.57     32.66 o 
   0   1   2     2654.71     2477.96     31.07 o 
   1   1   2     1273.34     1229.16     27.72 o 
   2   1   2     1727.04     1751.92     18.98 o 
   3   1   2     1161.24     1150.73     15.14 o 
   4   1   2      979.55     1006.47     19.32 o 
   5   1   2       71.96       76.62     11.41 o 
   6   1   2       13.94        8.48      5.62 o 
   7   1   2       65.72       56.76     11.82 o 
  -6   2   2       31.35       31.19      7.32 o 
  -5   2   2       71.19       72.22     15.19 o 
  -4   2   2      110.58      104.80     27.74 o 
  -3   2   2      307.92      301.27     26.62 o 
  -2   2   2        1.63        6.20      3.56 o 
  -1   2   2     1301.35     1275.49     15.84 o 
   0   2   2        1.13        2.93      1.82 o 
   1   2   2      136.38      123.37      2.83 o 
   2   2   2     4115.90     3991.22     52.89 o 
   3   2   2       26.60       16.58      2.00 o 
   4   2   2      435.98      462.15     11.78 o 
   5   2   2      473.33      483.46     15.08 o 
   6   2   2      147.90      151.71     16.68 o 
   7   2   2      134.07      139.94     14.10 o 
  -5   3   2       69.18       58.50     11.08 o 
  -4   3   2      136.03      136.72     23.36 o 
  -3   3   2      189.30      193.99     40.10 o 
  -2   3   2      146.21      158.53     10.11 o 
  -1   3   2      581.05      553.03      9.21 o 
   0   3   2      856.40      793.94      8.87 o 
   1   3   2       87.77       90.94      5.66 o 
   2   3   2     1907.53     1984.86     43.49 o 
   3   3   2      338.83      327.64      5.91 o 
   4   3   2      466.90      505.26     14.43 o 
   5   3   2      949.00      991.91     14.57 o 
   6   3   2       57.09       62.34      5.27 o 
  -5   4   2       13.60        4.83      3.79 o 
  -4   4   2       71.02       76.90     14.47 o 
  -3   4   2      105.28      123.31     12.32 o 
  -2   4   2      199.73      215.24     14.05 o 
  -1   4   2      394.68      418.90     11.35 o 
   0   4   2      730.89      755.61     12.20 o 
   1   4   2      831.68      831.92     13.20 o 
   2   4   2      924.94      970.39     17.23 o 
   3   4   2      772.55      795.00     15.81 o 
   4   4   2       91.74       89.97      5.00 o 
   5   4   2      220.60      223.72     10.32 o 
   6   4   2      343.28      330.40     19.04 o 
   7   4   2       44.75       42.32      5.64 o 
  -4   5   2       15.09       10.31      5.54 o 
  -3   5   2       41.54       37.41      6.22 o 
  -2   5   2      129.65      125.06     11.76 o 
  -1   5   2      209.37      211.00     12.95 o 
   0   5   2      738.15      749.19     14.11 o 
   1   5   2     1393.48     1432.64     30.47 o 
   2   5   2      311.33      333.97     13.51 o 
   3   5   2       58.37       56.14      6.97 o 
   4   5   2      320.02      343.87     12.47 o 
   5   5   2       88.91      104.77     16.72 o 
   6   5   2      142.08      143.97     12.14 o 
   7   5   2       15.40       15.87      4.73 o 
  -3   6   2       12.31       20.00      5.30 o 
  -2   6   2       28.15       23.75      6.66 o 
  -1   6   2        5.72        9.73      2.86 o 
   0   6   2       40.60       37.65      3.79 o 
   1   6   2      257.22      284.43     15.11 o 
   2   6   2      215.63      225.52     13.37 o 
   3   6   2       12.26       15.43      8.66 o 
   4   6   2      152.54      189.31     12.15 o 
   5   6   2      164.18      190.88     14.04 o 
   6   6   2      127.49      128.86     12.14 o 
   7   6   2       88.85       67.61     16.81 o 
  -2   7   2       29.51       19.41      4.92 o 
  -1   7   2       93.12       88.12      7.76 o 
   0   7   2       62.16       56.80      9.80 o 
   1   7   2       76.97       76.19     14.63 o 
   2   7   2      251.48      280.76     12.21 o 
   3   7   2      539.61      510.84     16.79 o 
   4   7   2      235.55      258.93     11.38 o 
   5   7   2      108.76      120.81      9.36 o 
   6   7   2       63.53       58.60      8.08 o 
   7   7   2       69.82       71.83     24.83 o 
  -1   8   2       12.66       18.17      7.94 o 
   0   8   2        5.53       14.33      9.14 o 
   1   8   2       44.85       45.02      9.76 o 
   2   8   2       69.15       90.50     14.33 o 
   3   8   2      109.17      115.45     10.55 o 
   4   8   2       18.56       20.28      5.35 o 
   5   8   2       13.32       22.92      5.58 o 
   6   8   2       38.93       13.29      6.01 o 
   1   9   2       21.67        7.44      5.97 o 
   2   9   2       14.27       14.45      7.98 o 
   3   9   2       49.76       81.32     15.96 o 
   4   9   2       37.48       35.29      9.53 o 
   5   9   2       21.65       25.96      9.34 o 
  -4  -9   3       24.58       29.64      8.95 o 
  -3  -9   3       46.50       27.82      9.57 o 
  -2  -9   3       54.47       64.47     13.95 o 
  -6  -8   3       67.62       46.07     14.30 o 
  -5  -8   3       39.57       33.63     10.19 o 
  -4  -8   3       47.62       93.02     13.25 o 
  -3  -8   3       67.18       82.99     13.64 o 
  -2  -8   3       44.44       55.79     11.27 o 
  -1  -8   3       16.54       17.90      7.21 o 
   0  -8   3       50.50       58.50     12.13 o 
  -6  -7   3       98.53      102.51     29.99 o 
  -5  -7   3       86.15       83.49     21.00 o 
  -4  -7   3       42.88       63.73     11.16 o 
  -3  -7   3      100.45      118.63     12.40 o 
  -2  -7   3      438.42      441.52     22.04 o 
  -1  -7   3      204.32      234.51     17.09 o 
   0  -7   3      125.69      121.90     19.08 o 
   1  -7   3       54.77       64.22      6.90 o 
   2  -7   3       89.64       63.57      8.97 o 
  -7  -6   3       53.96       37.19     10.65 o 
  -6  -6   3       46.46       44.86     10.19 o 
  -5  -6   3       21.51       28.40      7.55 o 
  -4  -6   3      347.50      356.67     19.57 o 
  -3  -6   3      329.10      342.26     16.81 o 
  -2  -6   3      326.24      314.90     41.45 o 
  -1  -6   3       40.26       35.22      7.44 o 
   0  -6   3      131.75      134.05      8.50 o 
   1  -6   3       30.71       32.64      4.98 o 
   2  -6   3        2.81        6.22      6.12 o 
   3  -6   3       37.40       28.55      5.96 o 
  -7  -5   3       12.29       11.24      4.57 o 
  -6  -5   3      222.76      184.46     41.30 o 
  -5  -5   3      268.89      301.69     40.02 o 
  -4  -5   3      306.98      292.18     17.07 o 
  -3  -5   3      158.89      137.94      5.58 o 
  -2  -5   3      488.85      479.50     21.37 o 
  -1  -5   3      705.47      781.60     22.94 o 
   0  -5   3      810.62      826.33     16.39 o 
   1  -5   3      586.79      607.79     21.89 o 
   2  -5   3       11.19        5.58      4.82 o 
   3  -5   3      114.45      113.01     11.60 o 
   4  -5   3       84.53       76.66     10.31 o 
  -7  -4   3       58.29       43.31      9.67 o 
  -6  -4   3      131.11      103.89     18.14 o 
  -5  -4   3      565.65      574.83     32.97 o 
  -4  -4   3      244.54      251.64     40.80 o 
  -3  -4   3       84.76       78.22      4.52 o 
  -2  -4   3      254.49      219.75      6.97 o 
  -1  -4   3      536.73      549.53     16.27 o 
   0  -4   3      240.63      238.89      8.25 o 
   1  -4   3     1307.93     1414.53     48.37 o 
   2  -4   3      276.08      281.73     10.23 o 
   3  -4   3      160.25      173.61      9.48 o 
   4  -4   3       68.27       68.99      8.39 o 
  -7  -3   3       20.78       23.17      5.43 o 
  -6  -3   3        0.80        1.82      1.93 o 
  -5  -3   3      243.33      236.30     16.60 o 
  -4  -3   3      461.44      445.53     15.19 o 
  -3  -3   3      174.80      175.08     15.73 o 
  -2  -3   3      162.86      146.53      8.21 o 
  -1  -3   3     1225.37     1134.36     15.56 o 
   0  -3   3      841.96      838.96     12.20 o 
   1  -3   3     1078.25     1089.64     18.29 o 
   2  -3   3      351.60      339.06     10.15 o 
   3  -3   3      201.92      193.85     20.11 o 
   4  -3   3      182.44      190.39     10.37 o 
   5  -3   3        9.06        9.57      5.09 o 
  -7  -2   3       36.21       24.64      7.59 o 
  -6  -2   3       74.68       77.88      9.66 o 
  -5  -2   3      326.17      345.44     22.53 o 
  -4  -2   3      681.42      694.30     15.39 o 
  -3  -2   3     1918.56     1967.45     35.02 o 
  -2  -2   3     2232.12     2247.39     25.36 o 
  -1  -2   3     1808.13     1731.06     20.50 o 
   0  -2   3      221.36      197.11      5.28 o 
   1  -2   3      122.79      114.00      4.86 o 
   2  -2   3      356.11      359.62      6.07 o 
   3  -2   3      140.37      140.10      7.09 o 
   4  -2   3      121.82      135.24      8.48 o 
   5  -2   3       75.96       81.14      8.36 o 
   6  -2   3       88.28       80.86     10.08 o 
  -7  -1   3       14.39       10.65      4.69 o 
  -6  -1   3       97.57      123.09     29.64 o 
  -5  -1   3      413.19      429.16     19.45 o 
  -4  -1   3       21.65       24.99      2.97 o 
  -3  -1   3     1082.84     1088.90     19.16 o 
  -2  -1   3     2486.91     2447.69     26.16 o 
  -1  -1   3     1856.94     1766.28     19.23 o 
   0  -1   3     3132.11     2911.09     26.57 o 
   1  -1   3     1146.22     1141.27     20.63 o 
   2  -1   3     2817.75     2990.04     25.55 o 
   3  -1   3      660.70      653.09     13.51 o 
   6  -1   3      258.83      274.11     20.50 o 
  -7   0   3       46.84       47.38     10.81 o 
  -6   0   3        4.53        6.47      5.89 o 
  -5   0   3      140.65      153.81     24.02 o 
  -4   0   3       71.30       80.00     18.87 o 
  -3   0   3      914.65      926.89     24.33 o 
  -2   0   3     1210.53     1175.65     17.80 o 
  -1   0   3     4042.55     4032.52     46.70 o 
   0   0   3     2499.88     2380.05     38.94 o 
   1   0   3     3211.25     3146.81     49.57 o 
   2   0   3     2486.24     2582.92     27.41 o 
   3   0   3      551.85      576.42     16.23 o 
   5   0   3       14.05       12.79      2.56 o 
   6   0   3       11.17       19.64      6.90 o 
   7   0   3       32.94       39.83     10.93 o 
  -6   1   3        7.93       10.00      5.31 o 
  -5   1   3       80.54       88.68     17.36 o 
  -4   1   3      143.83      182.52     29.21 o 
  -3   1   3       71.19       76.01     14.88 o 
  -2   1   3     4029.95     4288.00     60.25 o 
  -1   1   3      100.63       97.98      5.73 o 
   0   1   3     2194.02     2121.80     29.64 o 
   1   1   3     2880.89     2773.47     23.94 o 
   2   1   3      726.04      776.80      7.79 o 
   3   1   3     1765.11     1877.27     26.36 o 
   4   1   3      984.44     1003.60     26.31 o 
   5   1   3      561.60      579.67     27.97 o 
   6   1   3        0.24        3.10      3.56 o 
   7   1   3       29.31       25.18      8.17 o 
  -6   2   3       35.67       17.86      9.41 o 
  -5   2   3       26.53       30.41      6.90 o 
  -4   2   3      235.06      253.34     46.10 o 
  -3   2   3      405.88      437.83     35.33 o 
  -2   2   3     2199.23     2307.84     48.08 o 
  -1   2   3     2351.17     2370.84     36.61 o 
   0   2   3      171.77      183.45      3.92 o 
   1   2   3      369.52      314.15      5.97 o 
   2   2   3        3.60       13.65      3.60 o 
   3   2   3      793.66      791.06     16.39 o 
   4   2   3      109.65      113.42      5.58 o 
   5   2   3      463.80      484.57     11.27 o 
   6   2   3      165.01      168.23     11.67 o 
   7   2   3       96.93      104.18     13.21 o 
  -5   3   3       37.93       31.38      7.52 o 
  -4   3   3       40.21       40.95      8.41 o 
  -3   3   3       69.59       64.66     18.87 o 
  -2   3   3        0.88        3.50      1.25 o 
  -1   3   3      581.17      582.56      9.19 o 
   0   3   3     2548.96     2383.95     21.09 o 
   1   3   3     1511.76     1492.80     14.10 o 
   2   3   3        1.01        3.14      1.48 o 
   3   3   3      594.09      615.77     10.13 o 
   4   3   3      825.42      880.74     12.18 o 
   5   3   3      438.01      427.04     12.25 o 
   6   3   3       62.58       64.96      5.78 o 
   7   3   3       26.36       17.27      8.00 o 
  -5   4   3       80.72       72.50     25.30 o 
  -4   4   3       21.32       14.43      3.99 o 
  -3   4   3       61.91       64.45      8.30 o 
  -2   4   3      190.99      215.65     13.38 o 
  -1   4   3      344.96      343.32     14.63 o 
   0   4   3      315.97      309.41      8.60 o 
   1   4   3      592.98      605.24     10.59 o 
   2   4   3      914.33      939.50     19.96 o 
   3   4   3     1607.83     1549.15     39.67 o 
   4   4   3      452.65      472.54     10.96 o 
   5   4   3       33.07       35.20      4.41 o 
   6   4   3       14.31       18.07      4.00 o 
   7   4   3       34.62       45.33      7.23 o 
  -4   5   3       10.04        7.62      4.08 o 
  -3   5   3       22.90       27.11      6.06 o 
  -2   5   3      109.24      124.03     11.72 o 
  -1   5   3      508.99      520.12     17.02 o 
   0   5   3      181.10      175.47      8.63 o 
   1   5   3      568.71      592.59     12.70 o 
   2   5   3      416.78      454.33     12.61 o 
   3   5   3      380.74      400.56     13.29 o 
   4   5   3      624.77      644.26     17.77 o 
   5   5   3      303.45      317.21     24.55 o 
   6   5   3      211.66      207.74     32.85 o 
   7   5   3       62.25       76.63     23.77 o 
  -3   6   3       38.69       35.20      6.30 o 
  -2   6   3       19.09        9.62      4.42 o 
  -1   6   3      173.85      207.99     24.39 o 
   0   6   3       64.92       64.71     10.53 o 
   1   6   3      117.59      113.01      8.64 o 
   2   6   3      171.70      172.13     16.89 o 
   3   6   3      106.63       73.88      7.64 o 
   4   6   3      120.44      121.66     10.25 o 
   5   6   3      126.83      114.22     10.16 o 
   6   6   3       73.20       60.38     10.30 o 
   7   6   3       83.37       63.81      9.94 o 
  -2   7   3        1.60        5.83      2.96 o 
  -1   7   3       35.21       13.13      5.62 o 
   0   7   3      100.51       81.19     14.53 o 
   1   7   3       56.82       58.95      7.62 o 
   2   7   3      610.44      650.70     27.91 o 
   3   7   3       23.00       39.62      5.40 o 
   4   7   3       99.25      105.24      9.51 o 
   5   7   3      272.70      267.54     15.94 o 
   6   7   3       68.19       58.41     16.16 o 
   7   7   3       75.74       63.32     20.38 o 
  -1   8   3        2.88       10.00      7.83 o 
   0   8   3       32.99       32.97     10.03 o 
   1   8   3       32.80       36.88      8.79 o 
   2   8   3      288.88      307.37     13.12 o 
   3   8   3      162.12      157.31     10.93 o 
   4   8   3       12.59       11.14      3.59 o 
   5   8   3       48.55       71.21     11.53 o 
   6   8   3        7.74        6.28      3.92 o 
   1   9   3       23.58       17.43      6.78 o 
   2   9   3        9.42       11.55      7.40 o 
   3   9   3       15.94        3.64      4.55 o 
   4   9   3       46.04       62.59      9.27 o 
   5   9   3       70.65       65.61     13.06 o 
  -5  -8   4       61.61       62.34     11.86 o 
  -4  -8   4      164.54      215.53     18.05 o 
  -3  -8   4       51.03       62.41     11.55 o 
  -2  -8   4       17.58       17.36      7.05 o 
  -1  -8   4       47.25       59.82     12.86 o 
   0  -8   4       31.34       26.50      8.33 o 
  -6  -7   4       88.41       90.58     21.73 o 
  -5  -7   4       21.68       19.72      6.55 o 
  -4  -7   4      120.42      134.32     13.17 o 
  -3  -7   4      174.94      185.31     15.34 o 
  -2  -7   4       85.81       97.05     12.05 o 
  -1  -7   4      273.53      291.23     18.83 o 
   0  -7   4      133.14      134.89      9.53 o 
   1  -7   4       66.17       58.90      8.05 o 
  -7  -6   4       27.36       22.20      8.10 o 
  -6  -6   4       88.64       75.39     22.59 o 
  -5  -6   4        9.23       10.81      4.46 o 
  -4  -6   4       71.94       93.56     14.30 o 
  -3  -6   4      649.43      665.91     27.39 o 
  -2  -6   4      475.93      461.32     21.21 o 
  -1  -6   4      374.80      407.65     21.50 o 
   0  -6   4       97.32      112.12      7.88 o 
   1  -6   4        4.25       14.26      4.67 o 
   2  -6   4      166.10      143.76     10.09 o 
   3  -6   4       20.66        8.28      3.83 o 
  -7  -5   4       26.06       11.16      9.03 o 
  -6  -5   4      172.62      166.83     35.95 o 
  -5  -5   4       85.87       72.70     10.19 o 
  -4  -5   4      118.31      110.39     20.07 o 
  -3  -5   4       90.68       93.07      5.36 o 
  -2  -5   4       97.38      108.48      9.03 o 
  -1  -5   4      307.53      320.83      9.79 o 
   0  -5   4      507.68      554.86     13.52 o 
   1  -5   4        8.82        9.38      3.23 o 
   2  -5   4       56.14       54.71      5.80 o 
   3  -5   4      103.03       97.45     10.21 o 
  -7  -4   4       77.31       62.96     10.35 o 
  -6  -4   4      667.99      631.77     24.00 o 
  -5  -4   4      206.69      201.68     10.69 o 
  -4  -4   4      351.28      357.37     18.40 o 
  -3  -4   4      702.23      713.76     20.53 o 
  -2  -4   4     1003.88      957.42     25.30 o 
  -1  -4   4      610.09      627.71     13.07 o 
   0  -4   4      283.34      322.24     10.50 o 
   1  -4   4      532.71      541.93     12.95 o 
   2  -4   4      312.42      305.63     11.80 o 
   3  -4   4      148.16      145.45      8.61 o 
   4  -4   4       69.31       65.79      8.79 o 
  -7  -3   4        0.16        3.87      7.44 o 
  -6  -3   4       68.97       67.28     11.29 o 
  -5  -3   4       50.91       51.17      8.42 o 
  -4  -3   4      282.44      280.25     11.39 o 
  -3  -3   4      570.58      548.68     13.42 o 
  -2  -3   4       10.34        4.72      2.40 o 
  -1  -3   4     1162.46     1125.81     16.35 o 
   0  -3   4     1192.69     1214.35     18.71 o 
   1  -3   4     1093.31     1119.87     21.48 o 
   2  -3   4      484.85      493.66     12.09 o 
   3  -3   4       30.65       34.69      4.61 o 
   4  -3   4       57.47       50.38      6.50 o 
   5  -3   4       99.05      100.78     12.44 o 
  -7  -2   4       14.61       18.95      7.55 o 
  -6  -2   4       27.69       34.19      5.66 o 
  -5  -2   4       74.38       75.95     11.42 o 
  -4  -2   4      449.07      462.74     15.03 o 
  -3  -2   4     1740.27     1825.79     27.23 o 
  -2  -2   4      232.81      212.31      7.56 o 
  -1  -2   4     1844.32     1802.36     20.96 o 
   0  -2   4     4432.81     4356.90     40.48 o 
   1  -2   4      348.05      349.69      7.88 o 
   2  -2   4       86.76       74.43      3.40 o 
   3  -2   4      260.94      262.32      9.32 o 
   4  -2   4       62.84       64.81      7.85 o 
   5  -2   4       36.79       51.29     19.26 o 
   6  -2   4        3.81        6.70      5.11 o 
  -7  -1   4       21.72       23.48      6.39 o 
  -6  -1   4      153.98      162.53     37.35 o 
  -5  -1   4      316.44      323.53     22.88 o 
  -4  -1   4      313.72      294.92     10.73 o 
  -3  -1   4      460.86      483.39     11.88 o 
  -2  -1   4      481.24      445.01     10.20 o 
  -1  -1   4       25.64       22.51      2.89 o 
   0  -1   4     2772.52     2579.66     25.01 o 
   1  -1   4     2362.98     2460.94     24.60 o 
   2  -1   4       93.49       87.41      4.24 o 
   3  -1   4     1302.08     1318.59     13.37 o 
   4  -1   4      444.06      430.67     39.38 o 
   5  -1   4      244.04      222.27     15.46 o 
   6  -1   4      167.09      187.28     26.27 o 
  -7   0   4       16.53       25.14      7.83 o 
  -6   0   4       33.91       51.33     11.78 o 
  -5   0   4      250.09      230.17     38.59 o 
  -4   0   4      400.51      456.28     39.40 o 
  -3   0   4      387.21      392.54     14.68 o 
  -2   0   4     1160.02     1054.84     34.60 o 
  -1   0   4      490.30      495.14      8.52 o 
   0   0   4       15.12       18.59      5.99 o 
   1   0   4     3770.91     3527.12     48.16 o 
   2   0   4      404.62      402.86      8.15 o 
   3   0   4     1084.67     1110.95     18.33 o 
   4   0   4      448.90      428.81     16.58 o 
   5   0   4        1.27        3.21      2.63 o 
   6   0   4      242.29      270.23     18.75 o 
  -6   1   4        0.81        1.90      3.49 o 
  -5   1   4       67.08       70.47     15.26 o 
  -4   1   4      184.30      197.43     18.52 o 
  -3   1   4       86.03      100.58      9.45 o 
  -2   1   4      280.36      277.83     11.31 o 
  -1   1   4     1458.38     1337.87     24.72 o 
   0   1   4      620.56      607.10     12.63 o 
   1   1   4     2442.88     2272.14     24.77 o 
   2   1   4      686.15      697.28      7.56 o 
   3   1   4      273.45      299.68     20.26 o 
   4   1   4      717.94      713.23     15.13 o 
   5   1   4        9.81        2.03      2.34 o 
   6   1   4      109.27      114.49     13.91 o 
   7   1   4       91.54       82.72     15.69 o 
  -6   2   4       24.01       43.55     13.10 o 
  -5   2   4       13.44       10.27      6.78 o 
  -4   2   4       75.51       63.58     14.80 o 
  -3   2   4      501.45      521.52     21.15 o 
  -2   2   4     3427.43     3729.59     42.11 o 
  -1   2   4     1914.01     1926.38     32.82 o 
   0   2   4      225.07      218.82      4.58 o 
   1   2   4     1111.61     1124.27     14.64 o 
   2   2   4     4767.57     4622.33     41.88 o 
   3   2   4      964.43      994.10     14.72 o 
   4   2   4      228.44      237.67      8.81 o 
   5   2   4       14.17       14.11      5.60 o 
   6   2   4      106.05      100.59      9.38 o 
   7   2   4       83.64      102.44     16.58 o 
  -5   3   4        8.84        4.42      2.44 o 
  -4   3   4       73.29       85.08     20.26 o 
  -3   3   4       71.05       87.87     14.37 o 
  -2   3   4      208.03      210.47      9.16 o 
  -1   3   4       13.98       15.53      2.03 o 
   0   3   4      271.51      252.16      6.26 o 
   1   3   4      442.85      419.99      6.83 o 
   2   3   4      293.38      236.95     16.31 o 
   3   3   4      570.50      580.03     11.16 o 
   4   3   4      719.35      796.73     14.33 o 
   5   3   4      491.76      492.98     14.73 o 
   6   3   4      345.76      365.03     10.84 o 
   7   3   4       32.87       28.63      6.18 o 
  -5   4   4       21.82       12.11      6.61 o 
  -4   4   4       15.55       19.44      5.44 o 
  -3   4   4       48.48       53.18      7.11 o 
  -2   4   4      262.08      286.13     14.88 o 
  -1   4   4      118.39      106.38      6.86 o 
   0   4   4      459.31      466.51     10.87 o 
   1   4   4      571.07      580.48     10.00 o 
   2   4   4       79.48       81.67      3.78 o 
   3   4   4      613.58      617.67      9.73 o 
   4   4   4      872.86      854.48     12.75 o 
   5   4   4       71.69       72.65      7.97 o 
   6   4   4       30.97       36.61      4.91 o 
   7   4   4       60.22       45.37     11.39 o 
  -4   5   4       14.35       10.73      6.30 o 
  -3   5   4       16.76       21.40      5.45 o 
  -2   5   4      212.98      230.48     30.05 o 
  -1   5   4       90.70       85.96     12.33 o 
   0   5   4      323.31      302.12     12.25 o 
   1   5   4      880.30      903.50     13.75 o 
   2   5   4      348.56      368.56     13.57 o 
   3   5   4      177.49      156.54     12.07 o 
   4   5   4      232.70      250.25     11.86 o 
   5   5   4      268.01      261.51     34.72 o 
   6   5   4       50.70       61.60     14.72 o 
   7   5   4      106.81       90.18     29.62 o 
  -3   6   4        8.78       17.59      5.75 o 
  -2   6   4       81.79       78.67     11.05 o 
  -1   6   4      186.54      165.65     13.63 o 
   0   6   4      207.06      197.92     17.22 o 
   1   6   4      205.06      190.69     10.65 o 
   2   6   4       24.85       23.53      6.61 o 
   3   6   4      300.10      309.60     14.28 o 
   4   6   4      153.19      174.63     12.50 o 
   5   6   4      185.98      200.13     12.48 o 
   6   6   4        4.29       -0.46      2.11 o 
   7   6   4       14.98       13.05      6.16 o 
  -2   7   4        0.30        0.17      3.13 o 
  -1   7   4       25.93       21.64     15.03 o 
   0   7   4       50.08       34.87      9.10 o 
   1   7   4       65.12       66.31     13.04 o 
   2   7   4        0.91        3.97      3.20 o 
   3   7   4       87.43       95.25      9.36 o 
   4   7   4      113.14      132.17     10.86 o 
   5   7   4      181.66      168.23     13.29 o 
   6   7   4      140.36      118.59     18.66 o 
   7   7   4       17.68       14.88      7.94 o 
  -1   8   4       14.66       10.34      6.51 o 
   0   8   4       36.39       35.68     11.12 o 
   1   8   4      110.35       88.95     12.55 o 
   2   8   4      155.22      116.33     15.25 o 
   3   8   4      135.14      126.08     12.20 o 
   4   8   4       51.75       52.56      7.63 o 
   5   8   4       25.05       21.92      5.32 o 
   6   8   4      124.26      156.95     25.36 o 
   1   9   4       38.45       30.88      9.26 o 
   2   9   4       28.75       27.74      9.22 o 
   3   9   4       10.93        8.21      3.83 o 
   4   9   4       19.87       23.41      6.46 o 
   5   9   4        5.36        2.86      3.60 o 
  -5  -8   5       26.82       24.33      8.21 o 
  -4  -8   5       71.88       88.26     15.54 o 
  -3  -8   5       72.00       87.40     15.85 o 
  -2  -8   5       78.96      115.22     18.83 o 
  -1  -8   5       76.15       56.10     10.93 o 
  -6  -7   5       33.85       38.55     10.81 o 
  -5  -7   5       54.82       55.52     10.42 o 
  -4  -7   5       94.27       91.28     13.37 o 
  -3  -7   5       42.85       46.84      8.83 o 
  -2  -7   5       10.19       20.15      6.86 o 
  -1  -7   5      138.71      120.83     19.29 o 
   0  -7   5      128.05      124.65      9.82 o 
   1  -7   5       78.92       64.24      8.67 o 
  -6  -6   5       57.81       44.90     11.08 o 
  -5  -6   5       70.85       77.64     19.80 o 
  -4  -6   5      134.39      126.19     11.70 o 
  -3  -6   5      740.01      720.12     29.13 o 
  -2  -6   5      280.29      282.71     17.24 o 
  -1  -6   5      167.15      176.08      9.53 o 
   0  -6   5      169.81      198.46     10.05 o 
   1  -6   5      248.81      257.91     13.95 o 
   2  -6   5      120.49      124.82     13.57 o 
  -7  -5   5       15.21        8.52      6.35 o 
  -6  -5   5        0.60       -0.62      4.18 o 
  -5  -5   5      297.87      301.07     35.84 o 
  -4  -5   5      213.03      215.99     23.63 o 
  -3  -5   5      482.36      464.68     18.67 o 
  -2  -5   5      237.44      252.53     13.68 o 
  -1  -5   5      124.95      135.66      7.85 o 
   0  -5   5      100.02      102.33      6.68 o 
   1  -5   5        1.45        4.45      2.94 o 
   2  -5   5       54.73       54.09      6.61 o 
   3  -5   5       39.65       40.20      9.84 o 
  -7  -4   5      161.28      116.66     37.23 o 
  -6  -4   5       47.21       40.44      8.99 o 
  -5  -4   5      206.77      201.63     12.95 o 
  -4  -4   5       89.39       89.67      7.51 o 
  -3  -4   5      135.03      137.10     11.74 o 
  -2  -4   5     1552.67     1585.96     19.51 o 
  -1  -4   5     1245.04     1237.05     17.26 o 
   0  -4   5      982.42     1019.41     18.58 o 
   1  -4   5        6.51        6.47      2.75 o 
   2  -4   5      263.25      265.42     11.29 o 
   3  -4   5      265.96      271.64     11.51 o 
   4  -4   5      116.90      125.56     16.78 o 
  -7  -3   5      109.82       88.60     12.24 o 
  -6  -3   5      220.54      191.56     26.20 o 
  -5  -3   5      111.31      108.52      8.99 o 
  -4  -3   5      235.51      228.85     12.88 o 
  -3  -3   5        8.02        9.50      2.76 o 
  -2  -3   5      490.89      522.67     13.70 o 
  -1  -3   5      427.63      437.56      9.57 o 
   0  -3   5     1274.27     1254.33     19.66 o 
   1  -3   5      807.14      846.48     14.30 o 
   2  -3   5      623.75      624.14     13.59 o 
   3  -3   5      202.11      202.23     10.26 o 
   4  -3   5       21.59       18.57      5.60 o 
   5  -3   5      111.84      132.04     21.19 o 
  -7  -2   5        1.69        2.56      3.29 o 
  -6  -2   5      102.33      102.48     15.42 o 
  -5  -2   5       87.10       90.55      8.96 o 
  -4  -2   5      283.28      266.65     12.20 o 
  -3  -2   5      255.92      230.38     10.21 o 
  -2  -2   5      605.68      607.64     13.58 o 
  -1  -2   5     1765.35     1730.75     26.21 o 
   0  -2   5      938.80      873.79     11.56 o 
   1  -2   5      208.68      195.73      6.19 o 
   2  -2   5      637.58      680.49     12.92 o 
   3  -2   5      574.57      571.77      9.71 o 
   4  -2   5       36.26       44.06      5.52 o 
   5  -2   5       61.62       64.55      7.33 o 
  -7  -1   5        5.69       -1.59      4.42 o 
  -6  -1   5      112.50      109.57     21.15 o 
  -5  -1   5      145.11      162.49     25.03 o 
  -4  -1   5      399.30      426.94     12.79 o 
  -3  -1   5     1588.21     1618.31     28.56 o 
  -2  -1   5      953.39      941.17     29.52 o 
  -1  -1   5      548.36      530.66     10.76 o 
   0  -1   5      806.61      751.10      9.21 o 
   1  -1   5      150.53      142.23      6.82 o 
   2  -1   5      128.65      120.69      3.91 o 
   3  -1   5      255.02      245.61      7.71 o 
   4  -1   5      150.97      157.84     13.98 o 
   5  -1   5      227.31      220.48     10.16 o 
   6  -1   5       99.20       97.98     17.36 o 
  -6   0   5      117.95      108.67     23.83 o 
  -5   0   5       45.42       43.74     11.20 o 
  -4   0   5      112.55      124.25     10.81 o 
  -3   0   5      614.46      655.11     21.15 o 
  -2   0   5      960.88      928.78     13.95 o 
  -1   0   5     1191.30     1187.39     16.29 o 
   0   0   5     2241.86     2250.59     26.77 o 
   1   0   5     4821.95     4880.69     65.01 o 
   2   0   5     1300.65     1298.52     14.49 o 
   3   0   5      188.47      197.03     11.89 o 
   4   0   5      287.18      291.23     24.14 o 
   5   0   5      587.74      636.28     23.98 o 
   6   0   5       68.57       82.45     12.09 o 
  -6   1   5       24.31       12.44      8.14 o 
  -5   1   5       49.07       71.71     12.32 o 
  -4   1   5      288.39      278.33     38.43 o 
  -3   1   5      167.79      187.67     11.78 o 
  -2   1   5      696.46      709.38     20.50 o 
  -1   1   5      809.17      794.42     17.28 o 
   0   1   5     1237.17     1268.91     24.18 o 
   1   1   5     2188.07     2108.17     17.23 o 
   2   1   5     1498.10     1491.06     19.76 o 
   3   1   5      129.35      135.83      8.05 o 
   4   1   5       83.27       81.82      7.35 o 
   5   1   5      161.47      176.99     22.66 o 
   6   1   5       32.52       23.88      8.97 o 
   7   1   5       16.22        7.79      5.23 o 
  -6   2   5       12.03        8.02      5.04 o 
  -5   2   5       16.39       16.66      6.51 o 
  -4   2   5       63.17       74.39     13.68 o 
  -3   2   5     1129.33     1148.57     72.22 o 
  -2   2   5       17.55       35.41      6.63 o 
  -1   2   5     1351.14     1407.84     27.97 o 
   0   2   5     1596.84     1602.72     28.17 o 
   1   2   5       34.37       43.18      2.40 o 
   2   2   5     2236.43     2282.50     19.74 o 
   3   2   5     1264.29     1265.15     16.32 o 
   4   2   5      549.69      564.67     10.76 o 
   5   2   5      120.75      106.30     15.87 o 
   6   2   5       56.67       62.52      7.56 o 
   7   2   5       76.36       79.58     14.02 o 
  -5   3   5       27.15       31.69      9.92 o 
  -4   3   5       45.16       57.26      9.34 o 
  -3   3   5      735.98      771.80     44.48 o 
  -2   3   5      404.48      401.40     10.57 o 
  -1   3   5       91.63       98.95      9.10 o 
   0   3   5      989.05      970.39     24.52 o 
   1   3   5        1.30        4.45      2.44 o 
   2   3   5      634.46      647.99     13.55 o 
   3   3   5      273.97      261.87      6.76 o 
   4   3   5      117.89      113.03      6.96 o 
   5   3   5      366.21      384.17     12.76 o 
   6   3   5      248.81      256.34     13.79 o 
   7   3   5       92.78       61.17     11.03 o 
  -4   4   5        2.02        9.02      3.05 o 
  -3   4   5        1.12        5.96      2.80 o 
  -2   4   5      136.58      150.46     11.95 o 
  -1   4   5      290.93      281.94      8.10 o 
   0   4   5      665.13      697.61     12.37 o 
   1   4   5       76.46       79.24      4.31 o 
   2   4   5      285.52      293.22      6.65 o 
   3   4   5     1555.29     1599.16     14.66 o 
   4   4   5      426.44      440.52     29.85 o 
   5   4   5       32.73       42.71      5.08 o 
   6   4   5       70.58       60.48      7.98 o 
   7   4   5       51.16       46.14     12.79 o 
  -4   5   5       16.20       10.07      5.46 o 
  -3   5   5       29.26       36.26     19.89 o 
  -2   5   5       92.81      103.94     10.93 o 
  -1   5   5       74.59       67.73      7.18 o 
   0   5   5       61.16       68.22      5.29 o 
   1   5   5      530.49      538.57     13.58 o 
   2   5   5      656.49      651.80     11.43 o 
   3   5   5      362.69      403.44     13.61 o 
   4   5   5      161.54      157.52      9.91 o 
   5   5   5        5.45        5.75      4.11 o 
   6   5   5       88.49       89.17     34.91 o 
   7   5   5       53.79       59.78     16.08 o 
  -3   6   5       21.65       15.35      6.80 o 
  -2   6   5       97.97       78.16     11.08 o 
  -1   6   5      124.51      114.14     10.94 o 
   0   6   5      102.14       89.16     10.59 o 
   1   6   5      128.76      121.04     10.79 o 
   2   6   5      303.35      298.68     15.05 o 
   3   6   5      161.40      156.14     11.82 o 
   4   6   5      338.08      332.79     16.18 o 
   5   6   5      214.08      217.01     13.77 o 
   6   6   5       87.43       83.48     13.39 o 
   7   6   5       30.93       34.25      8.95 o 
  -2   7   5       19.60       18.33      9.74 o 
  -1   7   5       29.67       16.60      5.20 o 
   0   7   5       52.83       51.03     12.36 o 
   1   7   5        8.53        8.83      3.29 o 
   2   7   5        2.22        1.12      2.19 o 
   3   7   5       46.51       51.74      5.82 o 
   4   7   5       56.94       46.09      9.53 o 
   5   7   5       59.42       47.16      6.78 o 
   6   7   5       64.86       43.32     13.52 o 
   0   8   5       33.17       43.55     11.08 o 
   1   8   5      131.53      121.19     15.15 o 
   2   8   5        7.58        4.45      3.77 o 
   3   8   5       92.85       91.92      9.64 o 
   4   8   5      161.80      152.65     14.64 o 
   5   8   5       58.66       67.67     10.22 o 
   6   8   5       57.57       41.21      9.02 o 
   2   9   5       33.33       15.73      6.86 o 
   3   9   5        6.93        5.98      3.52 o 
   4   9   5       32.12       24.68      9.92 o 
  -4  -8   6       80.14      110.57     18.56 o 
  -3  -8   6       36.38       12.28      5.54 o 
  -2  -8   6       32.31       24.80      7.67 o 
  -1  -8   6       28.20       27.59      9.65 o 
  -6  -7   6       51.42       55.56     13.83 o 
  -5  -7   6      142.83      121.61     28.48 o 
  -4  -7   6      100.01       84.38     11.70 o 
  -3  -7   6       39.71       40.45      8.87 o 
  -2  -7   6       87.54       92.32     12.79 o 
  -1  -7   6       64.94       63.20      7.32 o 
   0  -7   6       33.26       27.19      5.43 o 
   1  -7   6       29.92       45.41      7.88 o 
  -6  -6   6       20.06       12.51      5.58 o 
  -5  -6   6       61.15       73.57     17.01 o 
  -4  -6   6      143.56      118.17     23.44 o 
  -3  -6   6      111.33      127.66     11.55 o 
  -2  -6   6      508.83      500.08     23.30 o 
  -1  -6   6      245.69      260.95     10.90 o 
   0  -6   6      242.61      272.16     13.56 o 
   1  -6   6      224.79      224.83     22.26 o 
   2  -6   6       79.00       61.85     13.89 o 
  -7  -5   6       28.92       17.20      6.63 o 
  -6  -5   6       15.48       11.93      5.89 o 
  -5  -5   6       53.68       49.05      5.96 o 
  -4  -5   6      501.59      498.08     27.31 o 
  -3  -5   6      311.49      283.48     11.02 o 
  -2  -5   6      548.71      532.77     13.05 o 
  -1  -5   6       92.81       94.25      6.46 o 
   0  -5   6       22.95       26.52      4.79 o 
   1  -5   6      693.73      735.73     27.99 o 
   2  -5   6       40.20       36.63      5.24 o 
   3  -5   6       22.09       17.21      5.33 o 
  -7  -4   6       47.45       39.25     12.28 o 
  -6  -4   6       39.04       37.44      6.89 o 
  -5  -4   6       87.21       83.69      8.47 o 
  -4  -4   6      191.27      207.35     12.39 o 
  -3  -4   6       54.07       60.79      5.74 o 
  -2  -4   6      322.81      339.67     16.72 o 
  -1  -4   6      725.93      736.22     14.16 o 
   0  -4   6       56.24       48.21      4.47 o 
   1  -4   6      356.28      377.08     18.46 o 
   2  -4   6      302.09      297.90     11.22 o 
   3  -4   6      154.92      138.41      9.16 o 
   4  -4   6      157.88      139.90     21.23 o 
  -7  -3   6      223.75      192.20     30.98 o 
  -6  -3   6       57.13       57.77      9.00 o 
  -5  -3   6       95.67      103.72      9.41 o 
  -4  -3   6      530.81      541.66     16.99 o 
  -3  -3   6     1066.65     1105.45     20.63 o 
  -2  -3   6      411.72      416.43     11.27 o 
  -1  -3   6     1057.55     1055.12     18.12 o 
   0  -3   6      291.82      285.06      8.32 o 
   1  -3   6      461.40      466.00     11.07 o 
   2  -3   6      489.71      498.15     24.27 o 
   3  -3   6       92.70       95.92      7.10 o 
   4  -3   6      219.53      199.57     16.00 o 
   5  -3   6       50.41       45.25     11.62 o 
  -7  -2   6       31.19       29.44     12.94 o 
  -6  -2   6       18.99       21.09      4.64 o 
  -5  -2   6       55.54       63.99      7.37 o 
  -4  -2   6       75.63       81.99      7.91 o 
  -3  -2   6      123.78      119.32      8.27 o 
  -2  -2   6      413.92      428.89     13.81 o 
  -1  -2   6     1885.97     1865.16     63.75 o 
   0  -2   6     2506.16     2503.41     30.79 o 
   1  -2   6      491.41      488.91      9.38 o 
   2  -2   6      131.27      135.30      9.10 o 
   3  -2   6      121.95      125.24      5.15 o 
   4  -2   6      246.40      245.98     10.50 o 
   5  -2   6       81.03       56.53     16.35 o 
  -6  -1   6       18.72       15.73      5.42 o 
  -5  -1   6      230.31      208.32     15.85 o 
  -4  -1   6      309.16      334.55     13.00 o 
  -3  -1   6      149.23      143.01      9.17 o 
  -2  -1   6      997.86      985.80     18.92 o 
  -1  -1   6     1410.80     1453.19     32.72 o 
   0  -1   6      973.93      945.80     11.52 o 
   1  -1   6      158.78      133.49      4.10 o 
   2  -1   6      480.60      467.58      9.63 o 
   3  -1   6      310.73      306.27      8.46 o 
   4  -1   6      115.65      114.61      9.29 o 
   5  -1   6        1.05       -2.94      3.64 o 
   6  -1   6       37.98       26.97      9.41 o 
  -6   0   6       35.64       32.89      9.22 o 
  -5   0   6      163.69      148.27     35.02 o 
  -4   0   6      218.28      237.42     14.80 o 
  -3   0   6       78.09       79.00      8.06 o 
  -2   0   6      611.88      646.59     13.77 o 
  -1   0   6      654.73      647.28     22.01 o 
   0   0   6     1026.22     1100.42     14.63 o 
   1   0   6      177.59      174.15     14.92 o 
   2   0   6     1376.12     1424.97     22.07 o 
   3   0   6      963.91     1022.96     10.43 o 
   4   0   6      952.46      948.51     20.89 o 
   5   0   6      345.23      361.55     31.77 o 
   6   0   6       68.76       56.87     10.54 o 
  -6   1   6       25.41       25.61      9.61 o 
  -5   1   6       64.18       69.89     19.72 o 
  -4   1   6      217.14      202.43     37.39 o 
  -3   1   6       62.66       64.89      8.14 o 
  -2   1   6      667.56      693.96     21.85 o 
  -1   1   6      392.54      376.27     13.41 o 
   0   1   6     1451.54     1470.65     28.79 o 
   1   1   6      516.24      495.23     13.68 o 
   2   1   6      983.10     1016.17     17.36 o 
   3   1   6      300.78      306.57      9.05 o 
   4   1   6       16.26       23.94      5.79 o 
   5   1   6      631.46      658.27     28.22 o 
   6   1   6       58.05       70.36     10.19 o 
  -5   2   6       14.47       15.50      5.19 o 
  -4   2   6       64.62       56.64      8.17 o 
  -3   2   6        4.70       14.99      5.27 o 
  -2   2   6      210.01      200.38     11.51 o 
  -1   2   6      657.12      701.98     20.50 o 
   0   2   6     1455.10     1450.89     28.48 o 
   1   2   6      778.71      817.50     13.19 o 
   2   2   6      435.32      425.59      6.09 o 
   3   2   6      920.71      913.64     17.62 o 
   4   2   6       94.43       66.66      6.29 o 
   5   2   6      241.66      224.51     12.78 o 
   6   2   6      195.39      179.55     30.08 o 
  -5   3   6       15.75        6.55      4.84 o 
  -4   3   6      130.95      123.51     26.93 o 
  -3   3   6      700.73      722.75     36.03 o 
  -2   3   6      292.19      281.86     14.22 o 
  -1   3   6       38.82       48.83      5.23 o 
   0   3   6      450.50      449.87      8.16 o 
   1   3   6     2761.89     2790.92     61.95 o 
   2   3   6      648.87      652.79     10.09 o 
   3   3   6      622.55      608.19     10.40 o 
   4   3   6       17.51       22.96      2.58 o 
   5   3   6      128.91      136.18     10.36 o 
   6   3   6      225.99      267.68     14.63 o 
   7   3   6       13.91        5.34      3.17 o 
  -4   4   6        7.26       11.16      5.35 o 
  -3   4   6       65.31       52.57      6.28 o 
  -2   4   6       37.84       39.05      4.03 o 
  -1   4   6       61.37       69.95      4.22 o 
   0   4   6       65.86       71.02      3.99 o 
   1   4   6      268.89      255.87      6.86 o 
   2   4   6      118.05      127.91      7.60 o 
   3   4   6      528.75      534.60     13.41 o 
   4   4   6      897.20      903.63     23.92 o 
   5   4   6      412.26      427.71     16.70 o 
   6   4   6      119.22      124.79     10.67 o 
   7   4   6        8.73        8.68      3.99 o 
  -4   5   6        4.58        6.19      2.24 o 
  -3   5   6       30.38       28.72      4.60 o 
  -2   5   6       36.21       39.99     11.49 o 
  -1   5   6      180.88      180.71     14.38 o 
   0   5   6      108.80      116.41      7.34 o 
   1   5   6      114.44      110.04      5.27 o 
   2   5   6      402.00      408.94      8.82 o 
   3   5   6      248.71      252.06     10.66 o 
   4   5   6       84.49       99.50      8.72 o 
   5   5   6       29.03       35.80     10.77 o 
   6   5   6       66.01       65.40     15.07 o 
   7   5   6       49.62       39.60     13.68 o 
  -3   6   6       40.80       32.12      9.00 o 
  -2   6   6        6.09        6.93      3.28 o 
  -1   6   6       95.96       82.00      9.80 o 
   0   6   6      236.54      232.88     31.61 o 
   1   6   6      113.20      100.19     10.02 o 
   2   6   6      302.49      305.02     16.42 o 
   3   6   6      108.46      107.72      8.82 o 
   4   6   6      133.00      145.70     10.80 o 
   5   6   6       89.94       89.27     14.30 o 
   6   6   6       55.82       43.62      9.57 o 
   7   6   6       39.76       37.66     10.50 o 
  -2   7   6       25.32       13.02      6.57 o 
  -1   7   6       30.85       25.80      7.90 o 
   0   7   6       71.87       50.22     18.91 o 
   1   7   6        2.48        4.67      2.28 o 
   2   7   6      172.99      162.41     12.44 o 
   3   7   6      155.35      158.02     13.00 o 
   4   7   6       66.16       60.85      7.64 o 
   5   7   6       24.10       12.56      5.99 o 
   6   7   6       15.41       17.74     12.48 o 
   0   8   6       30.95       28.94      9.41 o 
   1   8   6        7.14        2.63      4.92 o 
   2   8   6        9.34        5.08      3.70 o 
   3   8   6       89.25       79.53      9.27 o 
   4   8   6       77.34       66.84     10.07 o 
   5   8   6      101.24       82.93     12.20 o 
   2   9   6       31.37       30.10      9.18 o 
   3   9   6       23.76       13.50      6.93 o 
   4   9   6       13.81        6.66      3.68 o 
  -3  -8   7       57.82       57.80     12.44 o 
  -2  -8   7       33.17       50.99     12.28 o 
  -5  -7   7       32.15       22.39      8.56 o 
  -4  -7   7       60.98       64.47     17.16 o 
  -3  -7   7      131.67      155.24     15.30 o 
  -2  -7   7       89.13       95.50     12.79 o 
   0  -7   7      104.98       79.72     20.90 o 
  -6  -6   7       76.81       65.40     20.38 o 
  -5  -6   7       99.96       99.53     21.08 o 
  -4  -6   7        8.39       11.20      6.63 o 
  -3  -6   7       31.77       27.75      4.37 o 
  -2  -6   7      113.05      111.59     10.46 o 
  -1  -6   7      173.03      165.81      9.26 o 
   0  -6   7      222.75      220.04     10.85 o 
   1  -6   7      119.13      110.08      9.04 o 
   2  -6   7       61.00       78.73     15.42 o 
  -6  -5   7       31.86       23.36      6.82 o 
  -5  -5   7      191.46      182.75     12.76 o 
  -4  -5   7      490.85      481.35     15.84 o 
  -3  -5   7      402.72      393.41     57.32 o 
  -2  -5   7      239.24      229.23      9.65 o 
  -1  -5   7      179.32      175.16      9.45 o 
   0  -5   7      512.07      495.86     13.82 o 
   1  -5   7      226.85      242.88     13.00 o 
   2  -5   7      130.92      106.93     10.69 o 
   3  -5   7       31.71       19.02      8.06 o 
  -6  -4   7       69.62       67.89      7.56 o 
  -5  -4   7      112.17       94.08      9.70 o 
  -4  -4   7      286.32      290.68     15.98 o 
  -3  -4   7      197.08      200.47     10.98 o 
  -2  -4   7      229.44      220.54     11.13 o 
  -1  -4   7      160.52      172.48      8.02 o 
   0  -4   7       37.01       50.67      4.90 o 
   1  -4   7       72.99       85.26      7.21 o 
   2  -4   7      113.38      124.63     12.34 o 
   3  -4   7       98.28       97.09     12.48 o 
  -7  -3   7       15.00       17.55      5.12 o 
  -6  -3   7       87.70       79.68     10.04 o 
  -5  -3   7       22.34       26.66      5.31 o 
  -4  -3   7       76.09       76.66      7.30 o 
  -3  -3   7      847.59      865.31     18.52 o 
  -2  -3   7      801.30      818.32     17.66 o 
  -1  -3   7      988.01      961.20     21.50 o 
   0  -3   7      105.54      118.52      5.99 o 
   1  -3   7      398.52      374.24     10.90 o 
   2  -3   7      859.01      885.39     32.54 o 
   3  -3   7      308.97      290.37     11.41 o 
   4  -3   7       20.18       20.84      7.36 o 
  -6  -2   7       66.55       53.18      7.19 o 
  -5  -2   7       94.69       92.48      9.89 o 
  -4  -2   7        8.23        5.23      3.39 o 
  -3  -2   7      448.00      464.95     13.14 o 
  -2  -2   7      180.98      198.70     10.99 o 
  -1  -2   7      476.77      481.06     14.63 o 
   0  -2   7     1315.31     1360.71     20.43 o 
   1  -2   7      740.03      735.34     11.65 o 
   2  -2   7      418.50      416.55     13.13 o 
   3  -2   7      252.61      248.76     25.22 o 
   4  -2   7      193.79      217.81     16.19 o 
   5  -2   7       71.55       55.63     11.27 o 
  -6  -1   7       18.53       13.91      5.46 o 
  -5  -1   7      107.08       93.29     10.81 o 
  -4  -1   7       50.38       49.80      7.40 o 
  -3  -1   7      411.61      391.50     13.00 o 
  -2  -1   7     1730.86     1737.33     44.54 o 
  -1  -1   7      267.87      264.26     10.85 o 
   0  -1   7      162.46      134.79      8.18 o 
   1  -1   7     1036.11     1059.80     15.24 o 
   2  -1   7      335.78      337.22     15.15 o 
   3  -1   7      203.49      189.56      7.87 o 
   4  -1   7      177.59      185.97     13.95 o 
   5  -1   7       74.80       91.01     12.86 o 
  -6   0   7       20.16       14.06      4.92 o 
  -5   0   7      105.15       85.66     19.76 o 
  -4   0   7      372.56      388.75     20.69 o 
  -3   0   7      139.33      155.09     11.70 o 
  -2   0   7      668.25      712.19     24.95 o 
  -1   0   7      949.77      965.90     18.19 o 
   0   0   7        0.99        1.27      2.44 o 
   1   0   7      814.98      766.10     21.73 o 
   2   0   7      134.95      125.50      6.35 o 
   3   0   7       95.99      110.65     11.60 o 
   4   0   7      509.46      527.59     20.15 o 
   5   0   7      184.02      185.15     14.37 o 
   6   0   7       89.98       71.79     13.99 o 
  -6   1   7       12.80       98.95     15.61 o 
  -5   1   7       13.70       16.19      5.54 o 
  -4   1   7      185.81      193.21     16.19 o 
  -3   1   7      185.38      175.23     12.86 o 
  -2   1   7      133.76      142.57     10.31 o 
  -1   1   7     1980.68     2039.70     41.73 o 
   0   1   7     1377.90     1466.58     32.31 o 
   1   1   7     1570.86     1586.06     33.32 o 
   2   1   7      742.27      751.90     16.58 o 
   3   1   7      262.36      263.54      9.00 o 
   4   1   7     1251.10     1302.24     22.31 o 
   5   1   7       93.15       96.45     18.07 o 
   6   1   7       21.32       15.85      6.12 o 
  -5   2   7       35.92       25.30      8.14 o 
  -4   2   7       24.21       32.74      6.63 o 
  -3   2   7       19.36        4.53      3.99 o 
  -2   2   7       39.18       39.36      6.55 o 
  -1   2   7      601.85      622.68     20.50 o 
   0   2   7      889.38      949.44     24.83 o 
   1   2   7      281.73      287.23      8.68 o 
   2   2   7      376.02      374.42      9.77 o 
   3   2   7       82.43       89.71      5.53 o 
   4   2   7      510.12      530.06     24.50 o 
   5   2   7       89.43       91.70      8.52 o 
   6   2   7       31.32       29.45      5.85 o 
  -5   3   7       16.04       12.48      5.11 o 
  -4   3   7      157.74      113.87     23.87 o 
  -3   3   7       27.44       35.60      6.90 o 
  -2   3   7      382.88      426.91     17.82 o 
  -1   3   7      335.33      353.74     27.62 o 
   0   3   7      274.81      277.22      6.97 o 
   1   3   7      649.14      692.08     14.53 o 
   2   3   7      696.82      693.02     10.86 o 
   3   3   7      325.67      303.86     14.79 o 
   4   3   7      201.36      212.77     10.85 o 
   5   3   7       93.51      102.05      8.59 o 
   6   3   7      187.28      191.35     15.59 o 
   7   3   7      153.07      154.00     32.23 o 
  -4   4   7      143.96      105.42     23.98 o 
  -3   4   7       38.83       45.99      8.10 o 
  -2   4   7       75.56       77.53      5.81 o 
  -1   4   7      154.52      172.38      6.51 o 
   0   4   7       54.62       54.72      6.41 o 
   1   4   7      556.85      588.42     11.26 o 
   2   4   7      138.33      145.45     13.55 o 
   3   4   7       35.47       42.17      3.31 o 
   4   4   7      400.54      381.11     13.33 o 
   5   4   7      234.81      244.10     12.38 o 
   6   4   7      100.01       77.88      8.92 o 
   7   4   7      129.06      137.15     30.30 o 
  -3   5   7        3.97        8.76      2.73 o 
  -2   5   7       61.06       63.49      8.58 o 
  -1   5   7      145.00      142.34     14.66 o 
   0   5   7        0.74        5.07      2.07 o 
   1   5   7      201.93      197.02      7.96 o 
   2   5   7      900.30      935.78     13.58 o 
   3   5   7      256.36      240.94      9.29 o 
   4   5   7       62.64       73.96     12.20 o 
   5   5   7      113.37       99.45     16.62 o 
   6   5   7       15.65       12.17      5.93 o 
   7   5   7       41.90       37.97      9.96 o 
  -2   6   7        8.07        9.37      3.67 o 
  -1   6   7       39.14       39.63      6.66 o 
   0   6   7       93.91       82.49      7.54 o 
   1   6   7      167.87      161.57     20.90 o 
   2   6   7      171.00      174.89     12.56 o 
   3   6   7       93.76       91.60      8.53 o 
   4   6   7        0.39        8.31      3.06 o 
   5   6   7      190.11      189.10     45.33 o 
   6   6   7       61.59       56.64     13.48 o 
  -1   7   7       25.89       18.29      8.64 o 
   0   7   7       40.99       42.69      9.45 o 
   1   7   7      110.67      100.57     18.02 o 
   2   7   7       40.47       39.94      6.65 o 
   3   7   7      212.02      212.98     22.86 o 
   4   7   7       64.52       56.89      7.46 o 
   5   7   7       56.28       75.69     20.22 o 
   6   7   7       63.37       78.49     20.30 o 
   0   8   7        0.11       -4.92      5.39 o 
   1   8   7        2.00        3.49      4.65 o 
   2   8   7        7.00       12.46      6.16 o 
   3   8   7       36.17       48.20      7.57 o 
   4   8   7       41.91       38.32      7.91 o 
   5   8   7        8.57        1.70      5.77 o 
  -5  -7   8       73.62       51.80     17.90 o 
  -4  -7   8       38.61       36.03     12.94 o 
  -3  -7   8       70.00       49.78      9.80 o 
  -2  -7   8       20.21       26.89      7.90 o 
  -1  -7   8       73.80       67.76     13.06 o 
   0  -7   8       95.62      102.71     16.74 o 
  -5  -6   8       88.20       89.96     20.34 o 
  -4  -6   8       23.55       25.49      7.44 o 
  -3  -6   8      154.89      124.67     22.28 o 
  -2  -6   8      125.32      120.01      9.92 o 
  -1  -6   8       40.94       36.86      5.62 o 
   0  -6   8       73.44       86.72      8.04 o 
   1  -6   8       71.79       65.71     14.32 o 
  -6  -5   8       13.54        7.86      5.81 o 
  -5  -5   8       93.39       72.58      8.52 o 
  -4  -5   8       46.83       47.83      6.02 o 
  -3  -5   8      330.70      292.10     24.65 o 
  -2  -5   8      455.39      457.65     13.53 o 
  -1  -5   8      399.62      422.48     16.93 o 
   0  -5   8      399.77      376.05     12.79 o 
   1  -5   8      238.81      247.60     11.56 o 
   2  -5   8       91.34       85.85     15.19 o 
  -6  -4   8       21.60       26.92      5.93 o 
  -5  -4   8      274.63      266.13     16.30 o 
  -4  -4   8      261.24      252.96     14.51 o 
  -3  -4   8      182.05      188.83     12.74 o 
  -2  -4   8       56.47       61.70      7.74 o 
  -1  -4   8       58.69       65.78      7.40 o 
   0  -4   8     1004.43      983.32     23.14 o 
   1  -4   8      138.82      137.92      7.88 o 
   2  -4   8       76.68      105.88     14.49 o 
   3  -4   8       24.27        6.93      4.57 o 
  -6  -3   8       36.79       31.35      5.07 o 
  -5  -3   8       64.30       71.09      7.73 o 
  -4  -3   8      124.77      120.89     11.20 o 
  -3  -3   8      244.29      260.99     11.67 o 
  -2  -3   8      393.51      426.33     13.65 o 
  -1  -3   8       68.24       52.03      5.47 o 
   0  -3   8      431.62      417.64     10.75 o 
   1  -3   8      370.03      364.85     10.11 o 
   2  -3   8      340.09      314.53     28.07 o 
   3  -3   8      417.50      487.39     23.87 o 
   4  -3   8       42.13       39.87     10.46 o 
  -6  -2   8       34.63       36.15      6.52 o 
  -5  -2   8      119.59      137.90     11.65 o 
  -4  -2   8      398.20      412.52     15.07 o 
  -3  -2   8      397.31      421.38     13.15 o 
  -2  -2   8      801.74      802.35     25.38 o 
  -1  -2   8      216.42      209.73     14.26 o 
   0  -2   8      736.00      721.91     15.09 o 
   1  -2   8      620.61      622.74     21.06 o 
   2  -2   8       46.09       72.95      9.72 o 
   3  -2   8      509.50      486.57     21.70 o 
   4  -2   8      100.96      101.43     12.01 o 
   5  -2   8       43.28       48.74     11.00 o 
  -6  -1   8       13.26        7.40      4.92 o 
  -5  -1   8       20.31        6.63      4.80 o 
  -4  -1   8        9.32       11.27      3.74 o 
  -3  -1   8      143.65      118.11     15.05 o 
  -2  -1   8     1036.74     1011.73     20.96 o 
  -1  -1   8     1399.15     1442.71     24.64 o 
   0  -1   8      658.17      673.16     14.96 o 
   1  -1   8      497.42      492.07     18.02 o 
   2  -1   8      122.03      154.39     11.66 o 
   3  -1   8      453.64      464.91     14.65 o 
   4  -1   8      206.16      215.80     15.15 o 
   5  -1   8        6.69        4.69      4.77 o 
  -6   0   8       40.93       40.29      7.79 o 
  -5   0   8      103.48      126.34     13.87 o 
  -4   0   8       56.33       57.22      9.96 o 
  -3   0   8      237.64      255.20     16.00 o 
  -2   0   8      441.28      450.43     18.02 o 
  -1   0   8      375.33      340.94     23.17 o 
   0   0   8       27.78       26.69      5.93 o 
   1   0   8      626.00      598.08     19.99 o 
   2   0   8      761.49      759.36     15.71 o 
   3   0   8      143.02      157.28      7.83 o 
   4   0   8       24.35       27.90      4.57 o 
   5   0   8       71.44       64.04      7.80 o 
   6   0   8       29.30       21.42      7.63 o 
  -5   1   8       45.93       41.11      7.75 o 
  -4   1   8       44.53       61.83      9.38 o 
  -3   1   8      317.82      351.83     17.94 o 
  -2   1   8      180.62      200.92     12.82 o 
  -1   1   8      517.95      538.60     18.48 o 
   0   1   8       99.74       80.12      7.63 o 
   1   1   8      322.58      340.09     13.91 o 
   2   1   8     1388.13     1424.93     21.00 o 
   3   1   8     1334.67     1306.35     20.59 o 
   4   1   8      442.84      434.24     22.78 o 
   5   1   8      283.25      292.00     28.98 o 
   6   1   8       59.82       42.50     10.50 o 
  -5   2   8       30.30       35.02     11.66 o 
  -4   2   8        0.19        3.37      4.61 o 
  -3   2   8      288.56      291.85     17.82 o 
  -2   2   8      126.32      127.15     10.96 o 
  -1   2   8      452.42      479.29     17.86 o 
   0   2   8      846.45      886.21     25.80 o 
   1   2   8      232.90      232.29      6.00 o 
   2   2   8      132.34      127.25      7.57 o 
   3   2   8      119.80      130.50      7.44 o 
   4   2   8      405.89      438.26     18.96 o 
   5   2   8      150.28      159.59     12.85 o 
   6   2   8       59.00       59.16      8.04 o 
  -5   3   8       23.15        9.80      4.92 o 
  -4   3   8       15.56       14.49      5.42 o 
  -3   3   8       41.19       47.69      8.29 o 
  -2   3   8      212.32      230.56     15.07 o 
  -1   3   8      175.14      176.16     11.55 o 
   0   3   8      618.47      671.62     11.41 o 
   1   3   8      385.57      379.77     26.98 o 
   2   3   8      354.03      352.34      6.99 o 
   3   3   8        1.75        2.78      2.69 o 
   4   3   8      179.28      174.64     11.65 o 
   5   3   8      177.37      166.58     20.96 o 
   6   3   8       69.67       59.57      8.41 o 
  -4   4   8      105.19       85.23     20.22 o 
  -3   4   8       36.08       34.67      8.99 o 
  -2   4   8       43.98       52.99      4.79 o 
  -1   4   8       63.27       64.59      4.80 o 
   0   4   8      604.40      604.41     12.62 o 
   1   4   8      449.34      476.39      9.74 o 
   2   4   8      208.73      214.06      7.87 o 
   3   4   8       50.13       44.51      5.56 o 
   4   4   8      248.40      224.32     14.02 o 
   5   4   8      246.37      233.43     16.67 o 
   6   4   8       26.40       22.04     10.19 o 
  -3   5   8        4.45        7.71      3.40 o 
  -2   5   8       15.74       14.90      3.37 o 
  -1   5   8       38.31       50.58      4.64 o 
   0   5   8       36.30       33.33     11.35 o 
   1   5   8       52.67       67.82      4.82 o 
   2   5   8      218.37      204.26      8.71 o 
   3   5   8      374.06      363.38     14.23 o 
   4   5   8      426.68      396.07     40.18 o 
   5   5   8      158.91      138.93     34.79 o 
   6   5   8       22.88        8.83      4.22 o 
  -2   6   8       17.33       10.51     10.77 o 
  -1   6   8       36.00       22.82      5.21 o 
   0   6   8       49.88       41.15      4.39 o 
   1   6   8      102.04      100.96      6.38 o 
   2   6   8      154.70      146.35     11.16 o 
   3   6   8       13.65       13.69      3.85 o 
   4   6   8        9.23        6.70      4.38 o 
   5   6   8       49.62       55.87     12.82 o 
   6   6   8       65.81       58.73     20.80 o 
  -1   7   8       34.01       26.62      9.61 o 
   0   7   8       59.21       59.39     11.55 o 
   1   7   8       82.22       59.59      8.47 o 
   2   7   8       54.37       49.35      7.00 o 
   3   7   8       72.67       70.91      9.21 o 
   4   7   8       61.10       51.56      6.92 o 
   5   7   8       25.45       18.71      5.66 o 
   6   7   8       37.41       34.25      8.95 o 
   1   8   8       56.55       56.64     12.28 o 
   2   8   8       39.93       36.82      9.20 o 
   3   8   8       22.22       28.35      6.47 o 
   4   8   8       25.71       27.14      7.09 o 
   5   8   8        9.45        7.24      4.34 o 
  -4  -7   9       54.45       41.11      9.14 o 
  -3  -7   9       56.19       49.05     11.00 o 
  -2  -7   9       63.26       35.10      8.45 o 
  -1  -7   9      113.10       90.31     15.26 o 
  -5  -6   9       33.55       40.53     10.85 o 
  -4  -6   9       91.73       82.17     20.80 o 
  -3  -6   9       49.14       38.26     11.33 o 
  -2  -6   9       70.63       67.79      7.00 o 
  -1  -6   9      160.40      178.28     15.63 o 
   0  -6   9      132.27      125.13     13.25 o 
   1  -6   9       38.74       37.12     10.50 o 
  -6  -5   9       57.45       53.00     14.72 o 
  -5  -5   9        3.26        5.26      5.11 o 
  -4  -5   9       60.07       66.26      8.26 o 
  -3  -5   9       41.25       47.32      7.08 o 
  -2  -5   9      180.46      167.07     11.77 o 
  -1  -5   9      299.10      295.93     13.56 o 
   0  -5   9      106.54      118.75     14.97 o 
   1  -5   9      164.76      160.51     15.42 o 
   2  -5   9       50.14       44.40     11.27 o 
  -6  -4   9       95.20       82.84     13.24 o 
  -5  -4   9      154.92      147.85     14.24 o 
  -4  -4   9      382.82      368.48     17.08 o 
  -3  -4   9      205.35      221.81     12.82 o 
  -2  -4   9      130.33      122.60     10.75 o 
  -1  -4   9      989.90     1061.57     25.15 o 
   0  -4   9      135.81      135.09      7.56 o 
   1  -4   9      177.62      147.53     10.50 o 
   2  -4   9       87.24       71.13     11.04 o 
   3  -4   9       64.62       71.87     13.95 o 
  -6  -3   9       51.75       42.68      6.96 o 
  -5  -3   9       60.08       71.80     11.18 o 
  -4  -3   9       63.79       62.79     12.18 o 
  -3  -3   9      229.94      233.65     12.30 o 
  -2  -3   9       15.48       12.26      5.79 o 
  -1  -3   9      304.57      285.59     14.51 o 
   0  -3   9      137.96      138.21      9.40 o 
   1  -3   9       97.36       92.91      9.09 o 
   2  -3   9      209.98      227.11     15.77 o 
   3  -3   9       56.58       67.76     10.69 o 
   4  -3   9       68.69       72.41     14.99 o 
  -6  -2   9       11.80        4.15      6.24 o 
  -5  -2   9       52.70       54.32      7.08 o 
  -4  -2   9      185.84      182.03     13.36 o 
  -3  -2   9      480.75      496.33     19.92 o 
  -2  -2   9      275.98      267.19     13.18 o 
  -1  -2   9       51.89       58.43      6.51 o 
   0  -2   9      740.00      742.25     29.33 o 
   1  -2   9     1172.36     1146.29     29.64 o 
   2  -2   9      624.14      596.29     26.00 o 
   3  -2   9       32.44       28.29      7.79 o 
   4  -2   9       54.76       51.02      9.76 o 
  -6  -1   9       11.82        4.88      4.57 o 
  -5  -1   9       22.81       20.73      7.98 o 
  -4  -1   9      162.23      161.80      9.54 o 
  -3  -1   9       71.81       69.88      8.37 o 
  -2  -1   9      365.24      386.88     12.40 o 
  -1  -1   9      430.50      464.84     11.56 o 
   0  -1   9      500.87      496.29     15.50 o 
   1  -1   9      470.61      509.78     19.53 o 
   2  -1   9      461.37      444.69     19.18 o 
   3  -1   9      304.09      287.51     12.25 o 
   4  -1   9      233.96      224.96     25.40 o 
   5  -1   9       63.26       62.14     13.52 o 
  -6   0   9        9.31        3.06      2.75 o 
  -5   0   9        3.27        8.87      6.20 o 
  -4   0   9      192.83      201.23     15.69 o 
  -3   0   9      367.00      397.46     21.39 o 
  -2   0   9      258.84      254.50     14.57 o 
  -1   0   9      185.46      188.91     17.90 o 
   0   0   9      521.62      511.68     19.29 o 
   1   0   9      199.02      212.31     12.75 o 
   2   0   9      266.52      256.08     27.08 o 
   3   0   9      128.68      154.48     13.56 o 
   4   0   9      145.40      135.78     10.12 o 
   5   0   9       79.99       88.02     12.09 o 
  -5   1   9       32.13       23.63      7.71 o 
  -4   1   9       65.37       83.06     12.67 o 
  -3   1   9      139.55      153.96     14.37 o 
  -2   1   9      225.59      276.35     16.85 o 
  -1   1   9       27.51       27.74      6.66 o 
   0   1   9      684.88      707.52     21.70 o 
   1   1   9       99.67      104.53      9.41 o 
   2   1   9      159.68      177.30     11.87 o 
   3   1   9      550.05      603.05     15.24 o 
   4   1   9      122.31      118.17     11.70 o 
   5   1   9      178.77      181.81     39.03 o 
   6   1   9       49.79       56.68     11.82 o 
  -5   2   9       20.04        8.76      7.71 o 
  -4   2   9       49.24       43.31      9.26 o 
  -3   2   9       56.06       51.92      9.72 o 
  -2   2   9      426.83      466.39     20.65 o 
  -1   2   9      212.40      237.03     14.02 o 
   0   2   9      786.07      896.63     24.56 o 
   1   2   9      570.30      570.15     13.72 o 
   2   2   9      220.30      211.97     13.44 o 
   3   2   9     1995.84     2051.86     99.61 o 
   4   2   9       65.69       73.34      7.42 o 
   5   2   9       13.65       16.20      3.99 o 
   6   2   9       35.08       27.44      6.46 o 
  -4   3   9        4.54        1.32      3.18 o 
  -3   3   9        9.84        1.16      3.95 o 
  -2   3   9      220.00      242.53     16.74 o 
  -1   3   9      163.22      170.78     12.82 o 
   0   3   9       35.69       34.43      3.64 o 
   1   3   9      281.29      293.70      8.31 o 
   2   3   9        1.62        2.27      2.17 o 
   3   3   9      713.03      745.75     16.47 o 
   4   3   9      212.43      222.63     18.14 o 
   5   3   9       17.02       11.94      4.04 o 
   6   3   9      102.93       85.64     11.94 o 
  -4   4   9        4.08        2.36      2.79 o 
  -3   4   9       49.41       35.33      9.03 o 
  -2   4   9       96.81       97.23      7.24 o 
  -1   4   9      172.22      187.11      8.31 o 
   0   4   9      109.36      116.28      6.27 o 
   1   4   9      430.28      479.07     19.35 o 
   2   4   9       80.76       78.22      4.48 o 
   3   4   9       46.23       46.27      5.08 o 
   4   4   9      165.10      148.53     23.01 o 
   5   4   9      149.31      150.53     15.67 o 
   6   4   9      239.02      209.60     60.21 o 
  -3   5   9       11.23        4.38      6.88 o 
  -2   5   9       10.45        2.61      1.93 o 
  -1   5   9       52.08       52.89      9.19 o 
   0   5   9      146.23      139.00      6.59 o 
   1   5   9       48.28       48.65      4.23 o 
   2   5   9       83.15       89.31      7.27 o 
   3   5   9      163.15      143.99      8.60 o 
   4   5   9      175.82      168.69     34.52 o 
   5   5   9       85.24       75.51     18.52 o 
   6   5   9      110.06      118.94     22.90 o 
  -2   6   9       11.92        6.57      4.04 o 
  -1   6   9        0.46        1.50      1.72 o 
   0   6   9       77.82       69.14      6.46 o 
   1   6   9      149.67      139.47      9.38 o 
   2   6   9      141.35      150.26     15.90 o 
   3   6   9       79.19       78.80     16.74 o 
   4   6   9       55.14       51.18      9.45 o 
   5   6   9       25.78       25.18      7.01 o 
   6   6   9       40.30       51.41     11.20 o 
  -1   7   9        6.67       -0.08      4.92 o 
   0   7   9       71.36       74.12     15.54 o 
   1   7   9       32.79       22.25      5.66 o 
   2   7   9        8.09        7.13      3.70 o 
   3   7   9        5.39        1.94      2.96 o 
   4   7   9       92.63       76.40     18.67 o 
   5   7   9       51.01       42.89     13.48 o 
   1   8   9       23.98       11.97      5.93 o 
   2   8   9       43.82        9.92      9.84 o 
   3   8   9       20.55       11.93      6.99 o 
   4   8   9       23.63       13.52      5.19 o 
  -4  -6  10       59.94       70.36     19.45 o 
  -3  -6  10       24.31       13.87      4.72 o 
  -2  -6  10      115.09       87.18     13.14 o 
  -1  -6  10       99.39       98.72     13.04 o 
   0  -6  10       26.75       29.10     10.23 o 
  -5  -5  10       14.41        9.74      2.67 o 
  -4  -5  10      102.82       97.64     10.50 o 
  -3  -5  10      112.17      102.18      9.24 o 
  -2  -5  10       78.27       76.71      9.21 o 
  -1  -5  10      125.92      121.95     30.16 o 
   0  -5  10       75.41       96.35     12.98 o 
   1  -5  10       20.52        8.29      6.70 o 
  -5  -4  10       11.57       12.28      8.19 o 
  -4  -4  10      134.45      118.97     13.19 o 
  -3  -4  10      298.38      300.98     15.32 o 
  -2  -4  10      351.67      348.17     17.67 o 
  -1  -4  10      483.77      480.57     55.36 o 
   0  -4  10      444.36      417.84     16.85 o 
   1  -4  10      111.39      110.19     15.54 o 
   2  -4  10       81.07       87.40     15.54 o 
  -6  -3  10      121.28      127.03     14.82 o 
  -5  -3  10      117.83      116.32     12.27 o 
  -4  -3  10       53.16       50.62      9.74 o 
  -3  -3  10       32.20       25.95      4.47 o 
  -2  -3  10       40.06       45.57      6.31 o 
  -1  -3  10      622.30      636.73     34.83 o 
   0  -3  10      291.47      288.62     50.40 o 
   1  -3  10       64.84       79.11     10.11 o 
   2  -3  10       63.64       67.03     11.24 o 
   3  -3  10      148.90      162.95     23.21 o 
  -6  -2  10       16.91       13.33      5.85 o 
  -5  -2  10       71.20       83.51      8.92 o 
  -4  -2  10       78.31       98.68     10.34 o 
  -3  -2  10      196.45      196.87     13.49 o 
  -2  -2  10        1.71       -0.43      1.91 o 
  -1  -2  10      150.63      157.39     21.73 o 
   0  -2  10      364.43      359.19     22.78 o 
   1  -2  10      383.56      349.50     19.60 o 
   2  -2  10      364.13      371.97     20.03 o 
   3  -2  10      166.28      160.72     22.70 o 
   4  -2  10       92.82       89.19     16.39 o 
  -5  -1  10      122.65      112.74     13.64 o 
  -4  -1  10      128.72      136.18     14.22 o 
  -3  -1  10      210.11      217.03     10.78 o 
  -2  -1  10      239.44      216.79     13.08 o 
  -1  -1  10      575.76      580.92     17.74 o 
   0  -1  10      406.87      391.11     13.09 o 
   1  -1  10      155.45      157.84     12.55 o 
   2  -1  10      385.97      375.46     20.50 o 
   3  -1  10      103.50      101.03      7.56 o 
   4  -1  10       87.96       99.01     11.87 o 
   5  -1  10       97.28      105.54     17.94 o 
  -5   0  10        0.58        4.88      5.27 o 
  -4   0  10       68.31       69.12     11.43 o 
  -3   0  10      189.61      194.26     16.70 o 
  -2   0  10      311.35      369.26     18.91 o 
  -1   0  10      670.68      689.97     23.75 o 
   0   0  10      221.41      219.52     13.29 o 
   1   0  10      244.55      255.78     14.76 o 
   2   0  10      722.88      759.95     36.34 o 
   3   0  10      208.00      205.68     10.39 o 
   4   0  10        3.40        7.04      4.84 o 
   5   0  10       91.13      104.02     16.89 o 
  -5   1  10        5.85        4.84      5.50 o 
  -4   1  10       72.43       86.20     14.18 o 
  -3   1  10      172.11      188.72     16.43 o 
  -2   1  10        4.24        2.48      4.53 o 
  -1   1  10       66.71       77.25      9.38 o 
   0   1  10      245.88      236.45     13.72 o 
   1   1  10      339.63      315.45     15.69 o 
   2   1  10      269.68      272.53     10.85 o 
   3   1  10       50.49       63.33      6.47 o 
   4   1  10      108.68      115.03      9.83 o 
   5   1  10       73.92       63.20      8.10 o 
  -4   2  10       52.64       41.22      9.49 o 
  -3   2  10      120.90      138.35     13.64 o 
  -2   2  10      100.18      106.31     12.55 o 
  -1   2  10       40.47       44.17      7.90 o 
   0   2  10      196.54      215.49     14.84 o 
   1   2  10      502.77      497.61     13.54 o 
   2   2  10      992.52      978.74     19.89 o 
   3   2  10      315.49      312.24     12.50 o 
   4   2  10      407.16      386.31     30.40 o 
   5   2  10       93.29      108.19     17.86 o 
   6   2  10       64.97       32.00     10.38 o 
  -3   3  10       24.05       30.84      8.45 o 
  -2   3  10      153.48      177.02     14.49 o 
  -1   3  10      203.20      224.36     14.88 o 
   0   3  10      121.36      142.75     14.18 o 
   1   3  10       71.69       63.60      5.75 o 
   2   3  10      168.65      159.39     10.90 o 
   3   3  10      143.74      149.69     16.81 o 
   4   3  10      164.19      172.81     12.55 o 
   5   3  10       46.24       43.91      7.59 o 
   6   3  10       11.32        3.36      3.01 o 
  -3   4  10       19.51       12.67      3.76 o 
  -2   4  10       42.24       45.78      7.54 o 
  -1   4  10      158.24      156.36     12.95 o 
   0   4  10       74.21       77.08      5.38 o 
   1   4  10      124.38      148.20      8.89 o 
   2   4  10       68.25       78.86      6.47 o 
   3   4  10       80.30       63.16      6.86 o 
   4   4  10      150.96      138.19     10.42 o 
   5   4  10       96.41       94.27      9.45 o 
   6   4  10       11.61        1.47      4.11 o 
  -2   5  10        6.36        5.54      2.54 o 
  -1   5  10      171.65      161.01      7.88 o 
   0   5  10       98.36      107.21     12.10 o 
   1   5  10       25.87       21.10      4.39 o 
   2   5  10       55.84       61.86      6.42 o 
   3   5  10      163.63      159.90     10.79 o 
   4   5  10      140.47      128.90     19.72 o 
   5   5  10      104.17      102.36     28.82 o 
   6   5  10       31.59       26.23      9.53 o 
  -1   6  10       10.41        9.15      3.91 o 
   0   6  10       25.12       22.89      3.97 o 
   1   6  10       41.36       45.99     10.00 o 
   2   6  10      101.12       99.93     10.29 o 
   3   6  10      278.24      229.13     42.19 o 
   4   6  10       44.72       46.88     10.50 o 
   5   6  10       36.41       21.93      9.34 o 
   0   7  10       25.20       14.49      7.36 o 
   1   7  10       62.25       52.99     11.55 o 
   2   7  10        0.62       -0.99      2.85 o 
   3   7  10       14.34       10.00      4.96 o 
   4   7  10       23.66       12.86      9.38 o 
   5   7  10       19.32       17.86      7.09 o 
   3   8  10       19.37       13.83      6.39 o 
  -3  -6  11       74.63       63.11     16.62 o 
  -2  -6  11      162.47      127.90     25.71 o 
  -1  -6  11       62.55       64.47     13.95 o 
  -4  -5  11       27.01       25.61      6.48 o 
  -3  -5  11       25.94       24.24      4.87 o 
  -2  -5  11      151.61      122.71     13.35 o 
  -1  -5  11      151.92      171.36     17.09 o 
   0  -5  11       60.55       72.06     13.37 o 
   1  -5  11      110.30      120.22     19.64 o 
  -5  -4  11       27.82       35.60      6.54 o 
  -4  -4  11       45.87       58.04     18.85 o 
  -3  -4  11      119.67      112.23     11.04 o 
  -2  -4  11      204.95      191.39     13.95 o 
  -1  -4  11       71.87       77.41     12.71 o 
   0  -4  11      161.26      156.87     35.10 o 
   1  -4  11       77.51       84.23     12.40 o 
   2  -4  11      155.01      139.13     21.27 o 
  -5  -3  11      123.86      110.07     15.33 o 
  -4  -3  11       94.72       73.72     10.62 o 
  -3  -3  11      119.15      130.21     14.08 o 
  -2  -3  11      888.52      899.36     34.50 o 
  -1  -3  11       85.67       74.69     14.18 o 
   0  -3  11      190.63      204.18     15.30 o 
   1  -3  11       91.09       94.80     13.60 o 
   2  -3  11       59.08       48.43     12.40 o 
   3  -3  11      103.19      121.69     20.69 o 
  -5  -2  11       17.67       14.10      5.39 o 
  -4  -2  11       46.50       45.16      8.16 o 
  -3  -2  11        2.48        1.55      2.09 o 
  -2  -2  11      365.44      390.72     24.47 o 
  -1  -2  11      102.78      104.96     17.36 o 
   0  -2  11       94.79      102.28     11.74 o 
   1  -2  11      397.13      408.54     20.84 o 
   2  -2  11       32.21       46.45     10.58 o 
   3  -2  11      102.04      105.84      9.13 o 
   4  -2  11       49.68       21.08      7.98 o 
  -5  -1  11       60.69       64.51     13.48 o 
  -4  -1  11      175.85      168.22     15.57 o 
  -3  -1  11       18.74        9.24      3.43 o 
  -2  -1  11       30.70       39.14      5.17 o 
  -1  -1  11      475.80      466.19     19.12 o 
   0  -1  11      582.84      556.31     25.38 o 
   1  -1  11      905.95      869.93     56.68 o 
   2  -1  11       59.51       66.17     10.34 o 
   3  -1  11       60.30       66.47      8.09 o 
   4  -1  11      117.43      115.45     17.90 o 
  -5   0  11       36.14       18.71      8.56 o 
  -4   0  11       42.70       43.28     10.00 o 
  -3   0  11      135.85      154.58     14.80 o 
  -2   0  11      119.30      141.95     14.14 o 
  -1   0  11      332.85      319.90     18.29 o 
   0   0  11      157.68      170.70     26.97 o 
   1   0  11      260.92      241.33     16.12 o 
   2   0  11      416.61      451.59     24.47 o 
   3   0  11      248.66      267.20     26.91 o 
   4   0  11      163.71      168.29     10.67 o 
   5   0  11      101.16       85.66     15.30 o 
  -5   1  11       34.59       23.01      7.52 o 
  -4   1  11       49.36       69.04     12.59 o 
  -3   1  11      114.11      124.79     14.92 o 
  -2   1  11       55.08       74.19     10.96 o 
  -1   1  11      219.51      254.74     16.81 o 
   0   1  11      236.11      237.88     14.30 o 
   1   1  11       67.90       57.30      8.52 o 
   2   1  11       73.08       90.81     14.01 o 
   3   1  11      130.24      152.67      9.27 o 
   4   1  11       66.55       74.09      7.88 o 
   5   1  11      158.93      153.11     27.04 o 
  -4   2  11        8.74        2.44      4.80 o 
  -3   2  11       46.90       75.63     13.02 o 
  -2   2  11       14.11       29.52      8.29 o 
  -1   2  11      106.98      108.87     12.67 o 
   0   2  11      172.17      191.24     14.53 o 
   1   2  11      178.20      169.56     20.07 o 
   2   2  11      252.57      242.88     14.18 o 
   3   2  11      164.27      161.84      9.48 o 
   4   2  11      120.16      130.50      9.26 o 
   5   2  11       55.77       47.00      8.13 o 
  -4   3  11       11.74       -0.93      5.04 o 
  -3   3  11       62.23       48.97      9.41 o 
  -2   3  11       67.48       78.57     12.51 o 
  -1   3  11      119.78      131.26     12.90 o 
   0   3  11      157.98      156.88      9.60 o 
   1   3  11      244.88      265.54     13.94 o 
   2   3  11     1054.33     1091.52     23.07 o 
   3   3  11       90.13       97.83      7.33 o 
   4   3  11       26.88       36.05      6.17 o 
   5   3  11       37.92       49.97      7.52 o 
  -3   4  11       32.15       20.59     10.15 o 
  -2   4  11       40.75       34.05      4.77 o 
  -1   4  11       14.61       14.33      3.17 o 
   0   4  11       33.37       33.67      4.87 o 
   1   4  11        1.53        4.37      2.87 o 
   2   4  11      366.27      383.94     20.94 o 
   3   4  11      112.62       99.93      9.51 o 
   4   4  11       19.92       11.21      6.10 o 
   5   4  11      139.70      111.83     14.46 o 
  -2   5  11       30.81       18.20      5.51 o 
  -1   5  11       39.74       43.40      7.78 o 
   0   5  11      131.12      134.27      7.56 o 
   1   5  11        7.89       10.79      3.46 o 
   2   5  11       30.60       26.70      9.14 o 
   3   5  11       77.75       64.16      8.44 o 
   4   5  11       54.14       62.53      9.92 o 
   5   5  11      202.49      183.60     39.52 o 
  -1   6  11       21.64        9.12      4.50 o 
   0   6  11       23.88       20.32      4.42 o 
   1   6  11       19.72       10.68      2.97 o 
   2   6  11       75.67       63.19     15.34 o 
   3   6  11      118.37      110.07     21.81 o 
   4   6  11       40.72       31.85      8.64 o 
   5   6  11       50.54       29.33     10.54 o 
   1   7  11       36.73       34.98     10.40 o 
   2   7  11       26.39       15.30      8.68 o 
   3   7  11       23.01       19.91      9.72 o 
   4   7  11       29.70       25.26      8.17 o 
  -3  -5  12      105.10       99.38     26.62 o 
  -2  -5  12       67.38       52.54     10.50 o 
  -1  -5  12       34.48       44.44     11.55 o 
   0  -5  12      118.29      128.55     20.96 o 
  -4  -4  12       49.89       49.12      8.56 o 
  -3  -4  12       95.42       91.91     11.53 o 
  -2  -4  12       67.16       69.31     12.07 o 
  -1  -4  12      116.77      112.86     13.37 o 
   0  -4  12       33.22       43.93     10.00 o 
   1  -4  12       94.47      101.39     17.67 o 
  -4  -3  12       77.24       78.77     12.78 o 
  -3  -3  12      276.20      271.90     41.71 o 
  -2  -3  12      198.12      160.92     22.86 o 
  -1  -3  12      376.62      349.58     19.60 o 
   0  -3  12      163.19      155.17     15.69 o 
   1  -3  12      145.46      177.79     17.59 o 
   2  -3  12       86.46      111.54     19.33 o 
  -5  -2  12       27.44       39.29     11.82 o 
  -4  -2  12        2.74        0.64      3.07 o 
  -3  -2  12       49.35       51.58      8.54 o 
  -2  -2  12      282.02      255.11     20.09 o 
  -1  -2  12      128.62      106.85     11.43 o 
   0  -2  12       32.72       27.12      7.48 o 
   1  -2  12       73.82       75.70     12.51 o 
   2  -2  12      262.07      295.92     21.11 o 
   3  -2  12       65.02       63.46     12.75 o 
  -5  -1  12       18.83       46.03     12.28 o 
  -4  -1  12       56.94       62.03     11.24 o 
  -3  -1  12        0.42       10.03      7.48 o 
  -2  -1  12      104.43      103.64     11.82 o 
  -1  -1  12      223.00      208.24     14.99 o 
   0  -1  12      219.14      220.95     15.42 o 
   1  -1  12      166.69      173.96     16.54 o 
   2  -1  12      243.28      253.19     18.09 o 
   3  -1  12       85.04       68.27      7.75 o 
   4  -1  12       97.87      100.19     17.71 o 
  -4   0  12       64.12       69.16     11.97 o 
  -3   0  12       54.63       53.47     10.81 o 
  -2   0  12      209.07      225.83     16.66 o 
  -1   0  12      261.96      274.46     39.91 o 
   0   0  12      214.84      200.84     15.65 o 
   1   0  12      170.39      163.96     15.73 o 
   2   0  12      116.94      124.77     10.11 o 
   3   0  12       87.72       84.62      9.30 o 
   4   0  12       86.14       79.79     10.62 o 
  -4   1  12       36.66       39.32     11.43 o 
  -3   1  12       66.53       94.49     13.17 o 
  -2   1  12      201.49      203.59     17.05 o 
  -1   1  12       45.46       42.54      8.10 o 
   0   1  12      218.37      219.01     17.20 o 
   1   1  12      492.08      488.28     21.54 o 
   2   1  12      151.65      165.30     10.08 o 
   3   1  12       35.98       51.22      6.88 o 
   4   1  12       80.79       77.20      8.80 o 
  -4   2  12       29.47       39.52     10.77 o 
  -3   2  12        0.75        2.98      5.04 o 
  -2   2  12       52.36       66.83     12.17 o 
  -1   2  12       34.95       50.40      9.07 o 
   0   2  12       78.33       88.02     10.23 o 
   1   2  12      206.58      220.55     10.56 o 
   2   2  12        1.71        7.86      4.78 o 
   3   2  12      163.44      159.05     11.35 o 
   4   2  12      143.61      155.39     22.39 o 
   5   2  12      107.81       94.51     13.10 o 
  -3   3  12        5.27        5.50      5.70 o 
  -2   3  12       25.61       45.91     11.04 o 
  -1   3  12       89.15       94.59     11.66 o 
   0   3  12       84.82       91.41     14.32 o 
   1   3  12      653.41      664.66     21.58 o 
   2   3  12       77.35       80.49      8.52 o 
   3   3  12      192.78      186.70     10.40 o 
   4   3  12      141.84      154.32     12.62 o 
   5   3  12       69.57       78.48     15.05 o 
  -2   4  12       22.86       22.34      4.67 o 
  -1   4  12       62.52       65.64      6.32 o 
   0   4  12        4.75        3.13      2.27 o 
   1   4  12      149.62      154.90     11.47 o 
   2   4  12       93.72      101.01      9.31 o 
   3   4  12       38.03       32.86      5.26 o 
   4   4  12       36.97       37.69      5.10 o 
   5   4  12        5.00        3.14      3.33 o 
  -1   5  12       14.01        7.42      3.34 o 
   0   5  12       23.57       16.34      3.71 o 
   1   5  12       20.13       17.90      5.60 o 
   2   5  12       63.15       63.18      6.75 o 
   3   5  12       76.71       64.90      7.67 o 
   4   5  12       69.50       67.72     17.16 o 
   5   5  12        4.54        3.87      4.84 o 
   0   6  12       10.36       11.06      4.59 o 
   1   6  12       10.74        4.77      1.59 o 
   2   6  12       41.11       23.79      8.29 o 
   3   6  12       75.46       76.83     19.33 o 
   4   6  12       83.84       72.02     15.69 o 
   2   7  12       70.83       40.56     10.00 o 
  -3  -4  13       88.48       98.87     18.13 o 
  -2  -4  13       63.04       82.29     15.11 o 
  -1  -4  13       39.48       42.19     10.50 o 
   0  -4  13      198.65      214.67     29.91 o 
  -4  -3  13       50.39       42.36     13.13 o 
  -3  -3  13      117.92       80.04     12.64 o 
  -2  -3  13       55.83       50.29     17.32 o 
  -1  -3  13       42.55       47.03     10.69 o 
   0  -3  13      100.02       95.27     13.75 o 
   1  -3  13      155.26      157.61     22.82 o 
  -4  -2  13       50.96       43.70     11.31 o 
  -3  -2  13      376.03      385.96     21.89 o 
  -2  -2  13      106.29      100.45     22.96 o 
  -1  -2  13      108.75      112.66     14.76 o 
   0  -2  13       64.68       70.71     10.73 o 
   1  -2  13       71.32       60.44     11.12 o 
   2  -2  13       76.48       77.72     16.39 o 
  -4  -1  13        2.67       -4.92      4.92 o 
  -3  -1  13      115.22      110.03     13.68 o 
  -2  -1  13       38.52       46.84      9.72 o 
  -1  -1  13       83.47       80.20     12.32 o 
   0  -1  13      242.15      257.68     17.01 o 
   1  -1  13       57.17       63.00     11.04 o 
   2  -1  13      120.21      134.95     17.96 o 
   3  -1  13       72.24       70.81      9.52 o 
  -4   0  13        1.26       19.80     10.93 o 
  -3   0  13       22.50       25.57      8.91 o 
  -2   0  13       93.92       93.84     12.90 o 
  -1   0  13      246.77      217.62     16.16 o 
   0   0  13      492.21      512.34     23.05 o 
   1   0  13       31.08       27.62      8.87 o 
   2   0  13       85.92       94.82      9.23 o 
   3   0  13      215.88      243.11     22.80 o 
   4   0  13       35.02       29.48      6.42 o 
  -4   1  13       18.55       10.85      6.47 o 
  -3   1  13       75.96       67.84     11.86 o 
  -2   1  13       91.42       98.10     14.14 o 
  -1   1  13       40.95       39.29      8.33 o 
   0   1  13      151.31      142.26     30.37 o 
   1   1  13      178.83      160.67     23.59 o 
   2   1  13      129.70      125.56     10.73 o 
   3   1  13      221.92      232.77     15.56 o 
   4   1  13      137.83      142.46     36.11 o 
  -3   2  13       16.31       18.09      8.25 o 
  -2   2  13       71.58       66.33     13.10 o 
  -1   2  13       72.21       96.86     14.37 o 
   0   2  13       42.02       50.17      9.30 o 
   1   2  13       33.51       42.96      6.72 o 
   2   2  13       51.47       44.73      6.74 o 
   3   2  13       24.00       28.63      6.03 o 
   4   2  13      201.40      229.54     24.06 o 
  -2   3  13       18.21       11.20      5.89 o 
  -1   3  13       60.61       80.55     12.98 o 
   0   3  13       80.53       79.69      9.00 o 
   1   3  13       82.65       79.76      8.51 o 
   2   3  13      165.43      166.57     10.13 o 
   3   3  13       39.48       20.36     11.72 o 
   4   3  13       68.43       51.87      6.49 o 
  -2   4  13       11.69       14.95      6.75 o 
  -1   4  13       43.88       44.87      7.17 o 
   0   4  13      107.48      110.45      9.57 o 
   1   4  13      254.26      241.31     15.05 o 
   2   4  13       89.77       89.29      8.17 o 
   3   4  13       19.26       16.78      4.99 o 
   4   4  13       23.64       18.92      5.41 o 
  -1   5  13        2.93        9.19      4.25 o 
   0   5  13        0.99        1.37      3.13 o 
   1   5  13       79.38       64.84      8.82 o 
   2   5  13       32.29       30.18      7.83 o 
   3   5  13       21.51       10.93      4.15 o 
   4   5  13       40.08       20.84      8.14 o 
   1   6  13       17.11        4.46      5.66 o 
   2   6  13       10.58       -0.15      4.84 o 
   3   6  13       35.51       34.25      7.94 o 
  -3  -3  14       15.43       22.70      9.03 o 
  -2  -3  14       99.01       73.26     14.64 o 
  -1  -3  14       32.53       37.81     10.31 o 
   0  -3  14       96.30      101.51     17.28 o 
  -3  -2  14       29.72       34.48      9.03 o 
  -2  -2  14      179.62      190.42     26.66 o 
  -1  -2  14      116.04      100.46     12.94 o 
   0  -2  14       91.05       73.42     13.91 o 
   1  -2  14      154.27      160.20     24.41 o 
  -3  -1  14       81.00       91.01     17.36 o 
  -2  -1  14       28.85       43.24     10.58 o 
  -1  -1  14       26.78       35.64     10.54 o 
   0  -1  14       11.57       18.67      7.59 o 
   1  -1  14      203.07      197.98     18.36 o 
   2  -1  14      112.10      115.54     13.42 o 
  -3   0  14       51.42       54.05     13.44 o 
  -2   0  14       59.53       57.11     11.66 o 
  -1   0  14      131.09      121.23     13.48 o 
   0   0  14       73.21       90.70     12.59 o 
   1   0  14      106.69      102.05     13.02 o 
   2   0  14       66.39       51.49      8.49 o 
   3   0  14       96.67      101.41     12.39 o 
  -3   1  14       59.88       55.48     12.90 o 
  -2   1  14       86.84      100.62     13.68 o 
  -1   1  14       82.70       79.04     15.30 o 
   0   1  14      113.97       89.11     21.66 o 
   1   1  14       75.70       69.19     11.08 o 
   2   1  14       63.05       74.92      8.47 o 
   3   1  14       74.24       94.64     13.01 o 
  -2   2  14       19.56       11.00      6.55 o 
  -1   2  14       44.07       49.82     10.15 o 
   0   2  14      165.96      170.43     15.46 o 
   1   2  14      100.69      100.52      8.83 o 
   2   2  14       33.74       33.39      5.24 o 
   3   2  14       89.60       97.10     11.46 o 
  -2   3  14       10.40       16.31      8.45 o 
  -1   3  14       19.19       14.13      6.24 o 
   0   3  14       36.38       34.45      7.81 o 
   1   3  14        0.40        1.06      3.03 o 
   2   3  14       81.34       77.10      8.23 o 
   3   3  14      112.96      116.72     13.11 o 
  -1   4  14       29.13       33.08      6.82 o 
   0   4  14      233.47      230.27     21.75 o 
   1   4  14       11.38       14.59      6.04 o 
   2   4  14       68.57       80.56     10.17 o 
   3   4  14       83.10       79.79      9.81 o 
   1   5  14       26.34       13.21      5.04 o 
   2   5  14        7.11        3.22      5.70 o 
   3   5  14       31.09       22.66      8.79 o 
  -2  -2  15       13.01       15.38      7.98 o 
  -1  -2  15       77.41       96.04     16.74 o 
   0  -2  15       77.99       72.95     19.72 o 
  -2  -1  15       36.46       56.60     12.67 o 
  -1  -1  15       47.28       37.04     10.93 o 
   0  -1  15       73.64       80.70     15.34 o 
   1  -1  15       27.65       21.46      8.25 o 
  -2   0  15       21.05       26.46      9.14 o 
  -1   0  15       60.97       75.94     14.26 o 
   0   0  15       76.99       81.98     14.76 o 
   1   0  15       72.62       63.46     11.97 o 
   2   0  15       86.91       91.79     12.41 o 
  -2   1  15       87.04       87.21     16.66 o 
  -1   1  15      114.51      117.89     18.75 o 
   0   1  15        9.32        5.66      5.58 o 
   1   1  15       65.67       64.33      9.40 o 
   2   1  15      134.21      136.62     27.12 o 
  -1   2  15       65.83       64.66     13.72 o 
   0   2  15       29.68       19.45      7.32 o 
   1   2  15       81.56       85.09     15.23 o 
   2   2  15      103.64      103.84     11.97 o 
  -1   3  15       32.81       28.20      6.15 o 
   0   3  15        0.94        3.37      4.92 o 
   1   3  15       26.15       20.37      5.87 o 
   2   3  15       17.36       13.25      4.40 o 
   1   4  15       53.39       55.07      8.49 o 
   2   4  15       29.51        8.45      5.19 o 
                                                 
